# Supplementary material for: The irtQ R package: a user-friendly tool for item response theory-based test data analysis and calibration
Source: J Educ Eval Health Prof. 2024 Sep 12;21:23. doi: 10.3352/jeehp.2024.21.23 (PMC11561393; doi:10.3352/jeehp.2024.21.23)
Supplement: Supplementary file 2 — Supplement 2. A zipped file containing the 2 simulated datasets (‘SIMDAT30.csv’ and ‘SIMDAT60.csv’) along with the item metadata file (‘ITEMMETA_EX2.csv’). [file jeehp-21-23-suppl2.zip › ITEMMETA_EX2.csv]

id	cats	model	par.1	par.2	par.3
OP1	2	3PLM	1.66	-1.24	0.09
OP2	2	3PLM	1.56	-0.46	0.16
OP3	2	3PLM	1.09	-0.83	0.17
OP4	2	3PLM	1.38	0.34	0.02
OP5	2	3PLM	1.8	1.07	0.15
OP6	2	3PLM	1.85	1.22	0.21
OP7	2	3PLM	1.15	0.74	0.03
OP8	2	3PLM	1.48	-0.48	0.27
OP9	2	3PLM	1.01	0.56	0.22
OP10	2	3PLM	1.53	-1.25	0.22
OP11	2	3PLM	2.29	0.38	0.05
OP12	2	3PLM	2.07	-1.43	0.26
OP13	2	3PLM	1.53	-1.05	0.18
OP14	2	3PLM	2.22	-0.22	0.07
OP15	2	3PLM	2.06	-1.49	0.04
OP16	2	3PLM	1.69	1.17	0.25
OP17	2	3PLM	1.24	-1.48	0.11
OP18	2	3PLM	1.55	-0.43	0.13
OP19	2	3PLM	2.18	-1.05	0.03
OP20	2	3PLM	1.91	1.52	0.25
OP21	2	3PLM	1.38	0.59	0.28
OP22	2	3PLM	0.86	-0.22	0.09
OP23	2	3PLM	1.35	0.71	0.22
OP24	2	3PLM	0.87	0.72	0.12
OP25	2	3PLM	1.13	0.44	0.01
OP26	2	3PLM	1.47	0.16	0.12
OP27	2	3PLM	1.34	0.66	0.07
OP28	2	3PLM	1.27	2.22	0.14
OP29	2	3PLM	1.6	-1.18	0.1
OP30	2	3PLM	1.53	-0.07	0.26
OP31	2	3PLM	0.95	-0.42	0.05
OP32	2	3PLM	1.61	-0.19	0.3
OP33	2	3PLM	2.2	0.07	0.21
OP34	2	3PLM	1.74	1.16	0.07
OP35	2	3PLM	1.09	0.59	0.23
OP36	2	3PLM	1.07	-1.42	0.3
OP37	2	3PLM	1.84	-1.61	0.22
OP38	2	3PLM	0.97	0.89	0.22
OP39	2	3PLM	1.5	0.15	0.25
OP40	2	3PLM	1.36	1.23	0.01
OP41	2	3PLM	2.28	-0.76	0.01
OP42	2	3PLM	1.31	0.42	0.3
OP43	2	3PLM	1.29	-1.04	0.03
OP44	2	3PLM	2.12	0.71	0.28
OP45	2	3PLM	1.23	-0.63	0.01
OP46	2	3PLM	1.63	0.56	0.29
OP47	2	3PLM	1.77	0.66	0.28
OP48	2	3PLM	1.51	-1.66	0.17
OP49	2	3PLM	1.35	1.03	0.19
OP50	2	3PLM	2.01	1.13	0.26
PT1	2	3PLM	1	0	0.2
PT2	2	3PLM	1	0	0.2
PT3	2	3PLM	1	0	0.2
PT4	2	3PLM	1	0	0.2
PT5	2	3PLM	1	0	0.2
PT6	2	3PLM	1	0	0.2
PT7	2	3PLM	1	0	0.2
PT8	2	3PLM	1	0	0.2
PT9	2	3PLM	1	0	0.2
PT10	2	3PLM	1	0	0.2
