# Supplementary material for: The irtQ R package: a user-friendly tool for item response theory-based test data analysis and calibration
Source: J Educ Eval Health Prof. 2024 Sep 12;21:23. doi: 10.3352/jeehp.2024.21.23 (PMC11561393; doi:10.3352/jeehp.2024.21.23)
Supplement: Supplementary file 2 — Supplement 2. A zipped file containing the 2 simulated datasets (‘SIMDAT30.csv’ and ‘SIMDAT60.csv’) along with the item metadata file (‘ITEMMETA_EX2.csv’). [file jeehp-21-23-suppl2.zip › SIMDAT60.csv]

1	0	1	0	0	0	0	1	1	1	1	1	0	0	1	0	1	0	1	0	0	0	1	0	0	0	0	0	1	1	0	1	1	0	0	1	1	1	1	1	1	1	1	1	0	1	1	1	1	1
1	0	0	0	0	0	0	1	1	1	0	1	1	0	1	0	1	1	1	0	0	1	0	1	1	0	0	0	1	0	1	1	1	0	1	1	1	0	0	0	1	1	1	1	1	0	0	1	1	0
1	1	1	1	1	1	1	1	1	1	1	1	1	1	1	1	1	1	1	1	0	1	1	1	1	1	0	0	1	1	1	1	1	0	1	1	1	1	1	1	1	1	1	1	1	1	1	1	1	1
0	0	1	0	0	0	0	1	0	1	1	1	1	1	0	0	1	1	1	1	0	0	0	0	0	0	1	0	0	0	0	0	0	0	1	0	1	0	0	0	1	0	1	1	1	0	0	1	0	0
1	0	1	0	0	0	0	0	0	1	0	1	1	0	1	0	1	1	1	0	0	1	0	0	0	0	0	0	1	0	1	0	1	0	0	1	1	1	0	0	0	0	1	1	0	1	0	1	0	0
1	0	1	0	0	0	0	0	1	1	0	0	0	0	0	0	0	0	0	0	0	0	0	0	0	0	0	0	1	0	0	0	1	0	0	1	0	0	1	0	0	1	0	0	1	0	1	1	0	0
1	1	1	0	0	0	0	1	1	1	1	1	1	1	1	0	1	1	1	0	0	0	1	0	1	0	0	1	1	1	1	1	1	1	0	1	1	1	1	0	1	1	1	1	1	1	1	1	1	0
1	1	1	1	1	0	0	1	0	1	1	1	1	1	1	1	1	1	1	1	1	1	1	1	1	0	1	0	1	1	1	1	1	0	1	1	1	1	1	0	1	1	1	1	1	1	1	1	1	0
1	0	1	0	0	0	0	0	0	0	1	0	1	0	1	0	0	0	0	0	0	0	0	0	0	0	0	0	0	0	0	0	0	0	0	1	1	0	0	0	1	0	0	1	1	0	0	1	0	0
0	0	1	0	0	1	0	0	0	1	0	1	0	1	1	0	1	0	0	0	1	0	0	0	0	0	0	0	1	0	0	0	0	0	0	1	1	0	0	0	0	0	1	0	0	0	0	1	0	0
1	1	0	1	0	0	0	1	0	1	1	1	1	1	1	1	1	1	1	0	1	1	1	0	0	0	1	0	1	1	1	1	0	1	1	1	1	1	1	0	1	1	1	0	1	1	0	1	1	0
1	1	1	0	0	0	0	0	0	1	0	1	1	0	1	1	1	1	1	0	1	0	0	1	0	1	0	0	1	0	0	0	0	0	0	1	1	0	0	0	1	0	1	1	0	0	0	1	0	0
1	1	1	1	0	0	1	1	1	1	1	1	1	1	1	0	1	1	1	1	0	1	1	0	0	1	1	0	1	1	1	1	0	0	1	1	1	1	1	0	1	1	1	0	1	1	1	1	0	0
1	0	1	0	0	1	0	0	0	1	0	1	0	1	1	0	1	0	1	0	0	0	0	0	1	0	0	0	0	0	1	0	0	0	0	1	1	1	0	0	0	1	1	1	1	0	0	1	0	1
1	0	1	0	1	1	0	0	1	1	0	1	1	0	1	0	1	0	1	1	1	1	1	0	0	0	0	1	1	1	1	1	1	0	1	0	1	0	1	0	0	1	0	1	1	0	1	1	0	0
1	1	0	0	0	0	0	0	0	1	0	1	1	0	1	0	1	1	0	1	0	0	1	0	0	0	0	0	1	0	0	0	1	0	1	1	1	1	1	0	0	0	1	0	0	0	0	1	1	0
1	0	1	1	0	1	1	1	1	1	0	1	1	1	1	1	1	1	1	0	1	1	0	1	1	1	1	0	1	1	1	1	1	1	0	1	1	1	1	0	1	1	1	1	1	1	0	1	0	0
1	0	0	0	0	0	0	1	0	1	0	1	0	1	0	0	0	0	0	1	0	0	0	1	0	0	0	0	0	1	0	0	0	0	0	1	0	0	0	1	0	1	0	0	0	0	0	0	0	1
1	1	1	0	0	0	1	1	1	1	0	1	1	1	1	0	1	1	1	0	1	0	0	0	1	1	0	0	1	1	0	1	0	0	1	1	1	1	1	0	0	0	1	1	1	0	0	1	0	0
1	1	1	1	0	0	0	1	1	0	0	1	0	0	1	0	1	0	0	0	1	1	0	0	0	0	0	0	0	0	0	1	0	0	0	1	1	0	1	0	0	0	0	1	0	0	0	0	0	1
1	0	0	0	0	0	0	1	0	1	0	1	1	0	1	0	1	1	1	0	0	1	1	1	1	1	0	0	0	1	0	1	0	0	0	1	1	0	0	0	0	0	1	0	0	1	0	1	1	0
1	1	1	0	1	0	1	0	1	1	0	1	1	1	1	0	1	1	1	0	1	1	1	0	0	1	0	0	1	1	1	0	1	1	1	1	1	0	0	0	1	0	0	0	0	0	0	1	0	0
1	1	1	1	1	0	0	1	1	1	0	1	1	1	1	0	1	1	1	0	1	1	0	0	0	0	0	0	1	1	1	1	0	0	0	1	1	0	0	1	1	1	1	1	1	0	0	1	0	0
1	1	1	0	0	0	0	0	1	1	1	1	1	1	1	1	1	1	1	1	1	1	1	0	1	1	0	0	1	1	1	1	1	1	0	1	1	1	1	1	1	1	1	1	1	1	0	1	1	1
1	0	1	1	0	0	0	0	0	1	0	1	1	0	1	0	1	1	0	1	0	1	0	0	0	1	0	0	1	0	0	0	0	0	0	1	1	1	0	0	0	0	1	1	1	1	0	1	0	1
1	1	1	0	1	1	1	1	1	1	1	1	1	1	1	1	1	1	1	0	1	1	1	1	0	1	1	0	1	1	1	1	1	0	1	1	1	0	1	1	1	1	1	1	1	1	1	1	0	1
1	1	1	0	0	0	0	0	0	1	0	1	1	1	1	0	1	1	1	0	0	1	1	1	0	0	0	1	1	1	1	1	1	0	0	1	1	0	1	0	1	1	0	0	0	1	1	1	0	0
1	0	1	0	0	0	0	0	1	1	0	1	1	1	1	0	1	1	1	0	0	0	0	0	1	0	0	0	1	1	0	1	1	0	0	1	1	0	0	0	1	1	1	0	1	1	0	1	1	1
1	1	1	1	1	1	1	1	1	1	1	1	1	0	1	1	1	1	1	0	1	1	0	0	0	0	0	0	1	1	1	1	1	0	1	1	1	0	1	1	1	1	1	1	1	1	0	1	1	1
1	1	1	0	0	1	1	1	1	1	1	1	1	1	1	0	1	1	1	0	1	0	0	1	1	1	1	0	1	0	1	1	1	0	1	1	1	0	1	0	1	1	1	0	1	1	1	1	0	1
0	1	1	1	1	0	0	1	0	1	0	1	1	1	1	0	1	1	1	0	0	1	0	1	1	0	0	1	1	0	1	1	1	1	1	1	1	0	1	0	1	1	0	0	1	1	0	1	0	1
1	1	1	0	1	0	1	1	0	1	0	1	1	1	1	1	1	1	1	0	1	1	0	0	1	1	1	0	1	1	1	1	1	0	1	1	1	1	1	0	1	1	1	0	0	0	1	1	0	1
0	0	0	0	0	0	0	1	0	1	0	1	1	0	1	1	1	0	0	0	1	0	0	0	0	0	0	1	1	0	0	1	0	0	1	0	0	0	0	0	0	1	0	0	1	0	0	1	0	0
0	1	1	0	0	0	0	1	0	1	0	1	1	1	1	0	1	1	1	1	1	0	0	0	0	1	0	0	1	0	0	1	0	0	0	1	1	0	0	0	1	0	1	0	1	1	0	1	0	0
1	1	1	0	0	0	1	1	1	1	1	1	1	1	1	1	1	1	1	0	1	1	1	1	0	0	0	0	1	0	1	1	1	0	1	1	1	0	1	1	1	1	1	0	0	1	0	1	1	0
1	1	1	1	1	1	1	1	1	1	1	1	1	1	1	1	1	1	1	1	1	1	1	1	1	1	1	0	1	1	1	1	1	1	1	1	1	1	1	1	1	1	1	1	1	1	1	1	1	1
1	0	0	0	0	0	1	1	0	1	0	1	1	1	1	0	1	1	1	1	1	0	0	0	0	1	0	0	1	1	0	1	0	0	1	1	1	1	0	0	1	1	1	1	0	0	0	1	0	0
1	0	1	0	1	0	0	1	1	1	0	1	1	1	1	0	1	1	1	0	1	1	0	1	1	1	1	1	1	1	1	0	1	0	1	1	1	0	1	1	1	1	1	0	1	1	0	1	0	1
1	1	1	0	0	0	1	1	1	1	1	1	1	1	1	1	1	0	1	1	1	1	0	0	1	1	0	0	1	1	1	1	1	1	1	1	1	1	1	1	1	0	1	1	1	1	1	1	1	0
1	1	1	0	0	0	0	1	1	1	1	1	1	1	1	1	1	1	1	0	1	0	0	0	1	0	0	0	1	1	0	1	0	0	0	1	1	0	0	0	1	1	1	1	1	0	0	1	1	0
1	1	1	0	0	0	0	1	0	1	1	1	1	1	1	0	1	1	1	0	0	0	0	0	0	0	0	0	1	0	0	1	0	1	1	1	1	0	0	0	1	1	1	0	1	1	1	1	0	0
1	1	1	1	1	0	0	1	1	1	1	1	1	1	1	1	1	1	1	1	1	0	1	0	1	1	0	0	1	1	1	0	1	0	1	1	1	1	1	0	1	1	1	1	1	1	1	1	0	1
1	0	1	0	0	0	0	1	0	1	0	1	1	1	0	0	1	0	1	0	1	0	0	1	0	0	1	0	1	0	1	0	1	0	0	1	1	0	0	0	1	0	1	0	0	0	0	1	0	0
0	0	1	0	0	0	0	0	0	1	0	0	0	0	1	0	1	0	1	0	0	0	0	0	0	0	0	0	1	0	0	0	1	0	1	0	1	0	0	0	0	0	0	0	0	0	0	1	0	0
1	0	0	0	1	0	0	1	0	1	0	1	1	0	1	1	0	0	0	0	0	0	1	1	0	0	0	0	0	0	1	0	0	0	0	1	0	1	0	0	0	0	0	0	0	1	0	1	0	0
1	1	1	0	1	0	0	1	1	1	0	1	1	0	1	0	1	1	1	1	0	1	0	0	0	1	0	0	1	0	1	0	0	0	0	1	1	0	0	0	1	0	1	0	0	0	0	1	0	0
0	0	0	0	0	1	0	0	0	1	0	1	1	0	1	1	0	0	1	0	0	1	0	0	0	0	0	0	0	0	0	0	0	0	0	1	1	0	0	0	0	0	0	0	0	1	0	0	0	0
0	0	1	0	0	0	0	0	0	1	0	0	0	0	1	1	0	0	0	0	0	0	0	0	0	0	0	0	0	0	1	0	0	1	0	1	1	0	0	0	0	0	0	0	0	1	1	0	0	0
1	0	1	1	0	0	0	1	1	1	0	1	0	1	1	0	1	0	1	0	1	1	0	0	0	0	0	0	0	0	1	0	0	0	1	1	1	1	0	0	0	0	1	0	0	0	1	1	0	0
1	1	1	1	1	0	0	0	0	1	0	1	1	0	1	1	0	1	1	1	0	0	0	0	0	0	0	0	0	1	0	1	1	0	0	1	0	0	0	0	0	1	1	1	0	1	1	0	0	0
1	1	1	1	1	0	1	1	1	1	1	1	1	1	1	1	1	1	1	0	1	1	0	1	1	1	1	0	1	1	1	1	1	0	0	1	1	1	1	0	1	1	1	1	1	1	1	1	0	1
1	1	1	1	0	1	0	1	1	1	1	1	1	1	1	1	1	1	1	1	1	1	0	1	0	1	0	1	1	1	1	1	1	0	0	1	1	0	1	0	1	0	1	0	1	1	0	1	0	0
1	1	1	1	1	0	1	1	0	1	1	1	1	1	1	1	1	1	1	1	1	1	1	1	1	1	1	1	1	1	1	1	1	1	0	1	1	1	1	0	1	1	1	1	1	1	1	1	1	1
1	1	1	1	0	0	1	1	0	1	1	1	1	1	1	1	1	1	1	0	1	1	0	0	1	1	1	0	1	0	1	1	1	1	1	1	1	1	1	0	1	1	1	1	1	1	1	1	1	1
1	1	1	1	0	0	0	0	1	1	0	0	1	0	1	0	1	1	0	0	0	0	1	1	0	0	0	0	0	0	1	0	0	0	0	1	1	0	0	0	0	0	1	1	0	0	0	1	0	0
1	1	1	0	1	0	0	1	0	1	0	1	1	1	1	0	1	1	1	0	0	1	1	0	1	1	0	0	1	1	1	1	1	1	0	1	1	0	1	0	1	0	1	0	1	1	1	1	0	0
1	1	1	1	1	1	1	1	1	1	1	1	1	1	1	1	1	1	1	0	1	1	1	0	1	1	0	1	1	1	1	1	1	1	1	1	1	1	1	1	1	1	1	1	1	1	1	1	1	0
0	0	0	0	0	0	0	1	0	1	0	1	1	0	0	0	0	0	1	0	0	0	0	0	0	0	1	0	0	0	1	0	0	0	0	1	1	0	0	0	0	0	1	0	1	0	0	0	1	0
1	1	1	0	1	0	0	1	1	1	0	1	1	1	1	0	1	1	1	1	0	0	0	0	1	0	1	0	1	0	1	1	0	0	1	1	1	0	0	0	1	0	1	0	1	0	0	1	0	0
0	0	1	0	1	0	0	0	0	1	0	1	1	0	1	0	1	0	0	0	0	1	0	0	0	0	0	0	1	0	1	1	0	1	0	0	1	0	1	0	0	0	0	1	1	0	0	1	0	0
1	1	1	1	0	0	0	0	1	1	1	1	1	1	1	0	1	1	1	1	0	1	0	0	0	1	1	0	1	0	1	1	0	0	1	1	1	0	1	0	1	0	1	0	1	1	0	1	0	1
1	1	1	1	1	1	1	1	0	1	1	1	1	1	1	0	1	1	1	0	1	1	1	0	1	1	1	0	1	1	1	1	1	1	1	1	1	1	1	1	1	1	1	0	1	1	1	1	1	1
1	0	1	0	0	0	0	1	0	1	1	1	0	1	1	0	1	1	1	1	1	0	0	0	0	0	0	0	1	0	1	1	0	0	0	1	1	0	1	0	1	0	0	1	0	0	0	1	0	1
0	1	1	0	0	0	0	1	1	1	0	0	0	0	1	0	0	0	0	0	0	0	1	0	0	0	0	0	0	0	1	0	1	0	0	0	1	0	0	0	0	0	0	0	0	0	0	0	0	0
1	1	1	1	0	0	0	1	0	1	0	1	1	1	1	0	1	1	1	0	0	0	1	0	0	0	0	0	1	1	1	1	0	1	0	1	1	1	1	1	1	1	1	0	1	0	1	1	1	1
0	0	1	0	0	0	0	1	0	0	1	1	0	1	1	1	0	0	1	1	1	0	1	0	0	0	0	0	0	0	1	1	1	0	0	1	1	0	0	0	0	0	1	1	0	0	0	1	0	0
1	1	1	0	0	1	1	1	0	1	1	1	1	1	1	0	1	1	1	0	1	1	1	1	1	1	0	0	1	1	1	1	1	0	1	1	1	0	1	0	1	1	0	0	1	1	0	1	0	0
1	1	1	0	1	0	0	0	0	1	1	1	1	0	1	0	1	1	1	0	0	1	0	0	0	0	0	1	1	0	1	0	0	0	0	1	1	0	1	0	1	1	1	1	1	1	0	1	0	0
1	1	1	0	0	0	0	1	0	1	0	1	1	1	1	1	1	0	1	1	0	1	1	1	0	0	0	0	1	0	1	0	1	0	0	1	1	0	0	0	1	1	1	0	1	1	1	1	1	0
1	0	0	1	0	0	0	1	0	0	0	1	1	0	0	0	1	1	1	0	0	0	0	0	0	1	0	0	1	0	0	1	0	0	1	1	1	0	1	0	0	1	1	0	1	0	0	1	0	1
1	0	1	1	0	0	0	1	0	1	0	1	1	0	1	0	1	0	1	0	0	0	0	0	0	1	0	0	1	0	0	0	1	0	0	1	1	0	0	0	1	0	1	1	0	0	1	1	0	0
1	1	0	0	0	0	0	0	0	1	0	1	1	0	1	0	1	1	1	0	0	0	1	1	0	1	0	0	1	1	1	0	0	0	1	1	1	1	0	0	1	0	1	0	0	0	0	1	0	0
1	1	1	1	1	0	0	0	1	1	1	1	1	1	1	0	1	1	1	0	0	1	1	1	0	1	1	0	1	1	0	1	0	0	0	1	1	0	0	0	1	1	1	0	1	0	0	1	0	0
1	1	1	0	0	1	0	1	0	1	0	1	1	0	1	0	1	1	1	0	0	1	0	0	0	1	0	0	1	0	0	1	1	0	0	1	1	1	0	0	1	0	1	1	1	1	1	1	0	0
1	1	0	1	0	1	0	1	1	1	0	1	1	1	1	0	1	1	1	0	1	0	0	0	1	0	0	0	1	1	0	0	0	0	0	1	1	1	0	0	1	0	1	0	1	0	0	1	0	1
1	1	1	1	0	1	0	1	0	1	0	1	1	1	1	0	1	1	1	0	1	1	1	1	0	1	0	0	1	1	1	1	1	0	1	1	1	1	1	0	1	1	1	1	1	1	1	1	0	0
1	1	1	0	0	0	0	1	0	1	1	1	1	1	1	0	1	1	1	1	0	0	1	0	1	1	1	0	1	0	1	1	1	0	0	1	1	0	1	0	1	0	1	1	1	0	1	1	1	0
1	1	1	1	1	0	1	1	1	1	1	1	1	1	1	1	1	1	1	1	1	1	1	1	1	1	1	0	1	1	1	1	1	1	1	1	1	1	1	0	1	1	1	1	1	1	1	1	1	1
1	1	1	1	0	1	0	1	1	1	1	1	1	1	1	1	1	1	1	1	1	1	0	1	1	1	1	0	1	1	1	1	1	0	1	1	1	0	1	1	1	1	1	0	1	0	1	1	0	0
1	1	1	1	1	1	1	1	1	1	1	1	1	1	1	0	1	1	1	1	1	1	1	0	1	1	1	0	1	1	1	1	1	1	1	1	1	1	1	0	1	1	1	1	1	1	1	1	1	0
1	0	1	0	0	0	0	1	0	1	0	1	1	0	1	1	1	1	1	0	1	1	0	0	0	1	1	0	1	0	0	0	0	0	0	1	1	1	1	0	1	1	1	0	0	0	1	1	0	0
0	1	1	0	0	0	0	1	1	1	0	1	1	0	0	0	1	0	1	0	0	1	0	0	0	0	0	1	0	1	0	0	0	0	1	1	1	0	0	0	0	0	1	1	0	1	0	1	0	1
1	1	1	0	0	0	1	1	0	1	0	1	1	0	1	0	1	1	1	0	0	0	1	0	0	0	0	1	1	1	0	1	0	0	0	1	1	1	1	0	0	0	1	1	1	1	1	1	1	0
1	1	1	1	0	0	0	1	0	1	0	1	1	1	1	1	1	1	1	1	0	1	0	1	0	1	0	1	1	1	1	0	0	0	0	1	1	0	1	0	1	1	1	0	1	0	0	1	1	0
1	0	0	0	0	0	0	1	1	1	0	1	1	1	1	1	1	1	1	1	1	1	0	1	1	0	0	1	1	1	0	1	1	0	0	1	1	1	1	0	1	1	1	0	1	0	1	1	1	1
1	1	1	1	0	0	0	1	1	1	1	1	1	1	1	1	1	1	1	1	0	0	0	1	0	0	0	0	1	1	1	1	1	0	1	1	1	1	1	0	1	1	1	1	1	0	1	1	1	1
1	1	0	0	0	0	0	1	0	1	0	1	1	0	1	0	0	0	0	0	0	1	0	0	0	0	0	0	0	0	1	1	0	0	0	1	1	0	0	0	0	1	1	0	1	1	1	1	0	0
0	0	0	0	0	1	0	1	0	0	0	0	0	0	0	0	0	0	0	0	0	1	0	0	0	0	0	0	0	0	0	0	1	1	1	0	1	1	0	0	0	0	0	1	0	0	1	0	0	0
0	1	0	0	0	1	0	0	0	1	0	1	1	0	1	0	1	0	0	0	1	0	0	0	0	0	0	0	1	0	1	0	0	0	0	1	1	1	1	0	0	0	0	0	1	1	1	1	0	0
0	0	0	0	0	0	0	0	0	0	0	1	0	0	0	0	1	0	1	0	1	0	1	0	0	0	0	1	1	1	0	0	1	0	0	1	1	0	0	0	0	0	0	1	0	0	0	1	0	0
1	1	1	1	1	1	1	1	1	1	1	1	1	1	1	1	1	1	1	0	1	1	1	0	1	1	1	0	1	1	1	1	1	1	1	1	1	1	1	1	1	1	1	1	1	1	1	1	1	1
1	1	1	1	0	1	0	1	1	1	1	1	1	1	1	1	1	1	1	1	1	1	1	0	0	0	0	0	1	1	1	1	1	0	0	1	1	1	1	0	1	0	1	0	0	1	1	1	1	0
1	1	1	1	1	1	0	1	0	1	1	1	1	1	1	1	1	1	1	0	1	1	0	1	1	0	1	0	1	1	1	1	0	1	1	1	1	0	1	0	1	0	1	1	1	1	1	1	1	1
1	1	1	1	0	0	1	1	0	1	1	1	1	0	1	1	1	1	1	0	0	1	0	0	1	1	1	0	1	1	1	0	1	1	0	1	1	1	1	0	1	0	1	1	1	0	1	1	1	0
1	1	1	0	0	0	1	1	0	1	1	1	1	1	1	1	1	1	1	1	0	1	1	1	1	1	1	1	1	1	0	1	1	0	1	1	1	1	1	0	1	1	1	0	0	0	0	1	0	0
1	1	1	0	1	0	0	1	1	1	0	1	1	1	1	0	1	1	1	0	1	1	0	1	0	0	1	0	1	1	0	1	1	0	1	1	1	0	0	0	1	0	1	0	1	0	1	1	0	0
0	1	1	1	1	1	0	1	0	1	0	1	1	1	1	1	1	1	1	0	1	1	1	1	1	1	0	0	1	1	1	0	1	0	1	1	1	1	1	0	1	0	1	0	1	0	0	1	1	0
1	1	1	0	0	0	0	1	1	1	0	1	1	0	1	1	1	0	1	0	1	0	0	1	0	0	0	0	1	1	0	0	0	0	0	1	1	1	0	0	1	0	1	1	0	0	0	1	0	0
1	1	1	0	0	1	0	1	0	1	0	1	1	0	1	0	0	1	1	1	0	0	0	0	0	0	0	0	1	1	1	0	1	0	1	1	1	0	1	0	0	0	1	1	1	1	0	0	0	1
1	1	1	1	1	1	1	1	0	1	1	1	1	1	1	1	1	1	1	0	1	1	0	0	1	1	0	0	1	1	1	1	1	0	1	1	1	0	0	0	1	1	1	1	1	1	1	1	1	1
1	1	1	0	1	1	0	1	1	1	1	1	1	1	1	1	1	1	1	0	1	1	1	1	1	1	0	1	1	1	1	1	1	0	1	1	1	0	1	0	1	1	1	1	1	1	1	1	1	1
1	1	1	1	0	0	1	1	1	1	1	1	1	1	1	1	1	1	1	0	1	0	1	0	1	1	1	0	1	1	1	1	0	0	1	1	1	1	1	1	1	1	1	0	1	0	0	1	0	1
0	0	0	0	0	0	0	1	0	1	0	0	0	0	0	1	0	1	1	0	1	0	1	0	0	1	0	0	0	1	1	0	0	0	0	1	0	0	0	0	0	1	1	0	0	0	0	1	0	0
1	0	0	0	1	0	0	0	0	1	0	1	1	0	1	0	1	0	1	0	1	0	1	1	0	0	0	0	1	0	1	0	1	1	0	0	1	1	0	0	0	1	1	0	0	0	0	1	0	0
1	1	1	0	0	0	0	0	0	1	0	1	1	1	1	0	1	1	1	0	0	0	0	0	1	0	0	0	0	0	1	0	0	0	0	1	1	0	0	0	1	0	1	0	1	0	1	1	0	0
1	1	1	1	1	1	1	1	1	1	1	1	1	1	1	0	1	1	1	0	1	1	1	0	1	1	1	0	1	1	1	1	1	1	0	1	1	1	1	0	1	1	1	1	1	1	1	1	1	1
1	0	0	0	0	0	0	1	1	1	0	1	0	0	1	0	1	1	1	0	0	0	0	0	0	0	0	0	0	1	1	0	0	0	0	1	1	0	0	0	1	0	1	1	0	0	0	1	0	0
1	1	1	0	0	0	0	0	1	1	0	1	1	0	1	1	1	1	1	1	0	0	0	0	0	0	0	0	1	0	0	0	0	1	0	1	1	0	1	0	0	1	1	0	0	0	0	0	1	1
1	0	0	0	0	1	0	0	0	1	0	0	0	0	1	0	1	0	0	1	0	1	0	0	0	0	0	0	1	0	1	0	1	0	0	1	1	0	0	0	1	0	1	0	0	0	0	1	0	0
1	0	0	0	0	0	0	0	0	1	0	1	1	1	1	0	1	1	1	0	0	1	1	0	0	0	0	0	1	0	0	0	0	0	1	0	1	0	1	0	0	1	1	1	0	0	1	1	0	1
1	1	1	0	1	0	1	1	0	1	0	1	1	1	1	0	1	1	1	0	0	1	1	1	0	1	0	0	1	1	1	1	1	0	0	1	1	0	1	0	1	1	1	1	1	0	1	1	0	0
1	1	0	1	1	0	0	1	0	1	1	1	1	1	1	0	1	1	1	0	0	1	0	0	1	1	0	0	1	1	1	1	1	1	0	1	1	1	1	0	1	0	1	1	1	1	1	1	0	0
0	1	0	0	0	0	0	0	0	1	0	1	0	0	0	0	0	0	0	0	0	1	0	0	0	0	0	0	0	1	0	0	0	0	0	1	0	0	1	0	0	0	0	0	0	0	0	0	1	0
1	0	1	0	0	0	0	1	0	1	0	1	1	0	1	0	1	1	1	0	1	0	1	0	0	1	1	0	1	0	1	0	1	0	0	0	1	0	0	0	1	0	0	1	1	1	0	1	0	0
1	1	1	1	0	1	1	1	1	1	0	1	1	1	1	1	1	1	1	1	1	1	1	1	0	1	1	0	1	1	1	1	1	0	1	1	1	1	1	0	1	1	1	1	1	1	1	1	1	0
1	0	1	1	0	0	1	1	1	1	1	1	1	1	1	0	1	1	1	1	1	1	1	0	0	1	0	0	1	1	1	1	1	1	1	1	1	0	1	0	1	0	1	1	1	1	0	1	0	0
1	1	1	1	0	0	0	1	0	1	0	1	1	1	1	0	1	1	1	0	1	1	1	1	0	1	0	0	1	1	1	0	1	0	0	1	1	1	1	0	0	0	1	0	1	0	1	1	0	1
0	0	0	0	0	0	0	0	0	1	0	0	1	0	0	0	0	0	0	0	0	0	0	1	0	0	0	1	1	0	0	0	0	1	0	1	0	0	0	0	0	0	0	1	0	1	0	1	1	0
1	1	1	0	0	0	0	0	1	1	1	1	1	1	1	1	1	1	1	0	0	0	0	1	1	0	0	0	1	1	1	1	1	0	1	1	1	0	1	1	1	1	1	1	1	1	0	1	0	0
1	0	1	0	0	0	0	0	1	1	0	1	1	0	1	0	1	1	1	0	0	1	1	0	0	1	0	0	1	0	0	0	0	0	0	1	1	0	1	0	1	0	1	0	0	0	1	1	0	0
1	1	1	0	0	0	0	1	0	1	0	1	1	1	1	0	1	0	1	1	1	1	0	0	0	1	0	0	1	1	0	1	1	0	0	1	1	1	0	0	1	0	1	0	0	0	0	1	0	0
1	1	1	0	0	1	0	0	1	1	0	1	0	1	1	0	1	1	1	0	0	0	1	0	1	0	1	1	1	1	1	1	1	0	0	1	1	0	0	0	1	1	1	1	1	0	0	1	0	1
1	1	1	0	1	0	0	0	1	1	0	1	1	1	1	0	1	1	1	0	0	1	0	0	0	1	0	0	1	0	1	1	0	0	0	1	1	0	1	0	1	0	1	1	0	0	1	1	0	0
1	0	1	1	0	0	0	1	1	1	0	1	1	1	1	0	1	1	1	0	0	0	1	1	0	0	0	0	1	1	1	1	1	0	0	1	1	0	0	0	1	0	1	0	1	1	0	1	0	0
1	1	1	1	1	1	1	1	1	1	1	1	1	1	1	1	1	1	1	1	1	1	1	1	1	1	1	0	1	1	1	1	1	1	1	1	1	1	1	1	1	1	1	1	1	1	1	1	1	1
1	1	1	0	1	1	1	1	1	1	1	1	1	1	1	1	1	1	1	1	1	1	1	1	1	1	1	0	1	1	1	1	1	0	0	1	1	1	1	0	1	1	1	1	1	1	1	1	1	1
1	1	1	0	0	0	0	1	0	1	0	1	1	0	1	0	1	0	1	0	0	1	1	0	0	0	0	0	1	0	0	1	0	1	1	1	1	1	0	0	0	0	1	0	0	0	0	0	0	0
1	1	1	0	0	0	0	1	0	1	0	1	1	0	0	1	1	0	1	0	0	0	0	0	1	0	0	0	1	0	0	1	0	0	1	1	1	0	1	0	1	1	0	0	0	1	0	1	0	0
1	1	1	0	0	0	0	1	1	0	1	1	1	1	1	0	1	1	1	0	1	1	0	0	0	1	0	0	1	1	1	1	1	0	1	1	1	0	0	0	1	1	1	0	1	0	0	1	0	0
1	1	1	1	1	1	1	1	1	1	1	1	1	1	1	1	1	1	1	1	1	1	1	1	0	1	1	1	1	1	1	1	1	0	1	1	1	1	1	1	1	1	1	1	1	1	1	1	1	1
1	1	1	1	0	0	1	1	1	1	0	1	1	1	1	0	1	1	1	0	0	1	1	0	1	1	1	0	1	1	1	1	1	0	0	1	1	1	1	0	1	1	1	0	1	0	1	1	1	1
1	1	1	0	0	0	1	1	0	1	1	1	1	1	1	0	1	1	1	0	1	0	0	0	1	0	1	1	1	0	1	1	1	0	0	1	1	1	1	0	1	0	1	0	1	0	0	1	0	1
0	1	0	1	0	1	0	0	0	1	0	1	1	0	0	0	1	0	0	0	1	0	0	0	0	0	0	0	1	0	1	1	1	0	0	0	1	0	1	0	0	1	0	0	1	0	0	0	0	1
1	1	1	1	1	0	1	1	1	1	1	1	1	1	1	1	1	1	1	0	1	1	1	1	1	1	1	0	1	1	1	1	1	1	0	1	1	1	1	0	1	0	1	1	1	1	1	1	1	1
1	1	1	0	1	0	0	1	0	0	0	1	1	1	1	0	1	1	1	0	1	0	1	0	0	0	0	1	1	1	1	1	0	0	0	1	1	0	0	0	1	1	1	1	1	1	0	1	1	1
1	0	1	0	0	1	0	0	1	1	0	1	1	0	1	0	1	0	1	0	0	0	1	0	0	0	0	0	0	1	1	0	0	0	0	1	1	0	0	0	0	0	1	0	1	0	0	1	1	0
1	1	1	0	0	1	1	1	1	1	0	1	1	1	1	0	1	1	1	1	0	0	0	0	1	0	1	0	1	0	1	1	1	0	0	1	1	0	1	0	1	0	1	0	1	0	1	1	0	0
1	1	1	0	0	1	0	0	1	1	1	1	1	0	1	0	1	1	1	0	1	1	1	1	0	0	0	0	1	0	0	0	1	0	0	1	1	0	0	0	0	0	1	0	0	0	1	1	0	0
1	1	1	0	0	0	0	1	0	1	1	1	1	1	1	0	1	0	1	1	1	1	1	0	0	1	0	0	1	0	1	1	1	0	0	1	1	0	1	0	1	0	1	0	1	1	1	1	1	0
1	1	1	1	1	1	0	1	1	1	1	1	1	1	1	0	1	1	1	0	1	0	1	1	1	1	1	0	1	1	1	1	1	1	1	1	1	0	1	1	1	1	1	1	1	0	1	1	1	0
1	1	1	0	1	1	0	0	0	1	1	1	1	1	1	0	1	1	1	0	1	1	1	0	0	0	0	0	1	1	1	1	1	0	0	1	1	0	1	1	1	1	1	0	1	1	0	1	0	0
1	1	1	1	0	0	0	1	0	1	0	1	1	1	1	0	1	1	1	1	1	1	1	0	0	1	0	0	1	1	0	1	1	0	0	1	1	0	1	0	1	0	1	1	1	0	1	1	0	0
1	0	1	1	0	1	0	1	0	1	0	0	1	1	1	1	0	1	0	1	1	0	0	0	0	1	0	0	1	1	1	0	0	1	0	1	1	0	0	0	0	0	0	1	0	1	1	0	0	0
1	1	1	1	0	1	0	1	0	1	0	1	1	1	1	0	1	1	1	0	1	1	0	0	1	1	0	0	1	1	1	0	1	0	1	1	1	1	1	1	1	0	1	0	1	1	0	1	1	0
1	1	1	0	0	0	1	1	0	1	1	1	1	1	1	0	1	1	1	1	0	1	0	0	1	1	0	0	1	1	1	0	1	1	1	1	1	0	1	0	1	1	1	1	1	0	1	1	0	0
1	1	1	1	1	0	0	1	1	1	1	1	1	1	1	1	1	1	1	0	1	1	0	1	1	1	0	0	1	1	1	1	0	0	1	1	1	1	1	0	1	1	1	0	1	1	1	1	1	1
1	1	1	1	1	1	1	1	1	1	1	1	1	1	1	1	1	1	1	0	0	0	0	1	1	0	1	0	1	1	1	1	1	1	1	1	1	0	0	0	1	1	1	1	1	1	1	1	1	1
1	1	0	0	1	0	0	1	0	1	0	0	0	1	0	0	1	0	1	0	0	0	1	0	0	0	0	0	1	0	1	1	0	0	0	1	1	0	0	0	1	1	0	0	0	0	1	1	0	0
1	1	1	0	0	0	0	1	0	1	1	1	1	0	1	1	1	1	1	0	1	0	0	0	0	0	0	0	1	0	1	0	1	0	0	1	1	1	0	0	1	0	1	0	1	1	0	1	0	0
1	1	1	1	1	0	1	1	1	1	1	1	1	1	1	0	1	1	1	0	0	1	1	1	1	1	0	1	1	1	0	1	1	1	1	1	1	1	1	1	1	1	1	1	1	1	1	1	1	1
1	1	1	1	1	1	1	1	1	1	1	1	1	1	1	1	1	1	1	0	1	1	1	0	0	1	0	0	1	1	1	1	1	1	1	1	1	1	1	1	1	1	1	1	1	0	1	1	1	1
1	1	1	1	0	0	0	1	0	1	0	1	1	1	1	1	1	1	1	0	1	1	1	0	1	1	0	0	1	1	1	1	1	1	1	1	1	1	1	0	1	1	1	0	1	1	0	1	0	0
1	0	1	0	0	0	0	0	1	1	0	1	1	0	1	1	1	1	0	1	0	0	0	0	0	1	0	0	1	0	1	1	0	0	0	1	1	1	0	0	0	0	0	1	1	0	0	1	0	0
1	1	1	1	0	1	1	1	0	1	1	1	1	1	1	0	1	1	1	1	1	1	1	1	0	1	0	0	1	1	1	1	1	0	1	1	1	1	1	0	1	1	1	1	1	1	1	1	0	1
1	0	1	1	0	0	0	1	1	1	0	1	1	0	1	1	1	1	1	0	0	0	1	0	0	1	0	0	1	1	1	1	1	0	0	1	1	0	1	0	1	1	1	0	1	1	1	1	0	0
1	1	1	1	0	0	0	1	1	1	0	1	1	1	1	0	1	1	1	1	0	1	0	0	1	0	1	0	1	1	0	1	1	0	1	1	1	0	1	0	1	0	1	0	1	1	0	1	0	0
1	1	1	1	1	0	0	0	0	1	0	0	1	0	1	0	1	1	0	1	1	1	0	0	0	0	0	0	0	1	0	1	0	0	1	1	1	1	1	0	1	1	1	0	1	0	0	0	0	1
1	1	1	1	0	0	1	1	0	1	1	1	1	1	1	0	1	1	1	0	1	0	0	0	0	1	1	0	1	1	1	1	1	0	1	1	1	1	1	0	1	1	1	1	0	1	0	1	0	0
0	0	1	0	0	0	0	0	1	1	0	0	0	0	0	0	1	0	0	0	1	0	0	0	0	1	1	0	1	0	1	1	0	0	0	1	1	0	1	0	0	0	0	0	1	0	1	1	0	0
1	0	0	0	0	0	0	1	0	0	0	1	1	0	0	1	1	0	0	0	1	0	0	0	1	0	0	0	1	0	0	0	0	0	1	1	1	0	0	0	1	1	0	0	0	0	1	1	0	0
1	1	1	1	1	0	1	1	1	1	1	1	1	1	1	0	1	1	1	0	0	1	1	1	1	1	1	1	1	1	1	1	0	0	0	1	1	0	1	0	1	0	1	0	1	1	0	1	0	0
1	1	1	1	0	1	0	1	0	1	1	1	1	1	1	1	1	1	1	0	1	1	1	0	0	1	1	1	1	1	1	1	1	1	1	1	1	1	1	0	1	1	1	1	1	1	0	1	0	1
1	1	1	1	1	1	1	1	1	1	1	1	1	1	1	1	1	1	1	1	1	1	1	1	1	1	1	0	1	1	1	1	1	1	1	1	1	1	1	1	1	1	1	1	1	1	1	1	1	1
1	0	1	0	1	1	0	1	0	1	1	1	1	1	1	0	1	0	1	0	1	1	0	0	1	1	0	0	1	0	0	1	1	0	0	1	1	0	0	0	1	0	1	1	1	0	0	1	0	0
1	0	0	0	1	1	0	1	1	1	0	1	1	0	1	1	1	1	1	1	0	0	1	0	0	1	1	0	1	0	1	1	1	0	0	1	1	0	0	0	1	0	1	0	0	0	0	1	0	1
1	1	1	1	1	1	1	1	1	1	1	1	1	1	1	1	1	1	1	1	1	1	1	0	1	1	1	0	1	1	1	1	1	1	1	1	1	1	1	1	1	1	1	1	1	1	1	1	1	1
1	1	1	1	0	1	1	1	1	1	1	1	1	1	1	1	1	1	1	0	1	1	1	1	1	1	1	0	1	1	1	1	1	1	1	1	1	1	1	0	1	1	1	1	1	1	0	1	1	1
1	0	0	0	0	0	0	0	0	0	0	1	0	0	1	0	1	1	1	1	0	0	0	0	0	0	0	0	0	1	0	0	1	0	0	0	1	0	1	0	0	0	0	1	0	1	0	1	0	1
1	1	1	1	1	1	1	1	1	1	1	1	1	1	1	1	1	1	1	1	1	1	1	1	1	1	1	1	1	1	1	1	1	1	1	1	1	1	1	1	1	1	1	1	1	1	1	1	1	1
1	1	1	0	0	0	1	1	0	1	1	1	1	1	1	0	1	1	1	1	0	1	1	0	0	1	0	0	1	1	1	1	1	0	1	1	1	1	1	0	1	1	1	1	1	0	1	1	0	1
1	1	1	1	1	1	1	1	1	1	1	1	1	1	1	0	1	1	1	1	1	1	0	0	1	1	1	0	1	1	1	1	1	1	1	1	1	0	1	0	1	1	1	1	1	1	0	1	1	1
1	1	1	1	0	1	1	1	1	1	1	1	1	1	1	0	1	1	1	0	0	1	0	1	1	1	1	0	1	1	1	1	1	1	1	1	1	0	1	0	1	0	1	1	1	1	0	1	1	0
1	1	1	1	1	1	0	1	1	1	1	1	1	1	1	0	1	1	1	0	1	1	0	0	0	1	1	0	1	1	0	1	1	0	1	1	1	1	0	1	1	0	1	1	1	1	1	1	1	0
1	0	1	0	1	1	1	1	1	1	0	1	1	0	1	0	0	0	1	0	0	1	0	1	1	0	0	0	1	1	0	0	1	0	1	1	1	1	0	0	1	0	1	0	1	1	0	1	0	0
0	1	1	0	0	0	0	0	0	1	0	1	1	0	1	0	1	0	0	0	1	1	0	1	0	0	0	0	1	1	1	0	0	0	1	1	1	0	0	0	1	0	1	0	1	1	0	1	0	0
1	1	1	1	1	1	0	1	0	1	1	1	1	1	1	1	1	1	1	0	1	1	0	0	0	1	1	0	1	1	1	1	1	1	1	1	1	0	1	0	1	0	1	0	1	0	1	1	0	0
1	1	1	0	0	1	0	1	0	1	1	1	1	1	1	0	0	1	1	0	1	1	0	1	0	0	0	0	1	1	0	1	0	0	0	1	1	0	0	0	1	1	1	0	0	0	0	1	0	0
1	0	1	0	0	1	1	1	0	1	0	1	1	0	1	0	0	1	1	1	0	0	0	0	0	0	0	0	1	1	1	1	0	0	0	0	1	0	0	0	0	1	1	0	0	0	0	1	0	0
1	0	1	0	1	1	0	1	1	1	0	1	1	0	1	0	1	1	1	1	1	1	0	0	0	1	0	0	0	1	1	1	0	1	0	1	1	1	1	0	1	1	1	0	1	1	0	1	0	0
1	1	1	1	0	0	0	1	0	1	0	1	1	1	1	0	1	1	1	0	1	1	0	1	1	1	0	0	1	1	1	0	1	0	1	1	1	0	1	1	1	0	0	1	1	0	0	1	0	0
1	1	1	1	0	0	1	1	1	1	1	1	1	0	1	1	1	1	1	0	1	0	1	0	1	1	0	0	1	1	1	1	1	1	0	1	1	0	1	0	1	1	1	0	1	0	1	1	0	1
1	1	1	1	0	0	1	0	0	1	1	1	1	1	1	0	1	1	1	0	1	1	0	1	1	1	0	0	1	1	0	1	1	0	0	1	1	1	1	0	1	1	1	0	1	1	0	1	1	0
0	0	1	0	0	0	0	0	1	1	0	0	1	1	0	1	0	0	0	0	0	1	0	0	0	0	0	0	1	1	0	0	0	0	1	1	1	0	1	0	0	0	0	0	0	1	0	1	0	0
1	1	0	0	0	0	0	1	0	0	0	1	1	0	1	0	0	1	1	0	0	1	0	0	0	0	0	0	1	0	1	0	0	0	0	1	1	0	0	0	0	0	1	0	1	0	0	1	0	1
1	1	0	0	0	0	0	1	1	1	0	1	1	1	1	1	1	0	1	0	0	1	0	1	1	1	0	0	1	1	0	1	0	1	1	1	1	0	1	0	1	0	0	0	1	0	0	1	0	0
1	0	1	0	0	0	0	1	0	1	0	1	1	0	1	1	1	1	0	0	0	1	0	0	1	0	0	0	1	0	0	0	1	0	1	1	1	1	1	1	1	0	0	1	1	1	0	1	0	0
1	1	1	0	0	0	0	1	0	1	1	1	1	0	1	0	1	1	1	0	1	0	1	1	0	1	0	0	1	1	0	1	0	0	0	1	1	0	0	0	1	1	1	1	0	1	1	1	1	0
1	1	1	0	0	0	1	1	1	1	0	1	0	1	1	0	1	1	1	1	1	0	0	0	0	1	0	1	1	1	1	1	1	1	0	1	1	1	0	0	1	1	1	1	1	0	1	1	1	1
1	0	1	0	1	0	1	1	1	1	0	1	1	1	1	0	1	1	1	0	1	0	0	1	1	0	0	0	1	0	1	1	1	0	0	1	1	1	1	0	1	1	1	0	0	0	1	1	1	0
1	1	1	1	0	1	0	1	1	0	1	1	1	1	1	0	1	1	1	1	1	1	1	0	1	1	1	0	1	1	1	1	1	1	0	1	1	1	0	0	1	0	1	0	1	0	0	1	1	0
1	1	1	1	1	1	1	1	1	1	1	1	1	1	1	1	1	1	1	0	1	1	1	1	1	1	1	0	1	1	0	1	1	1	1	1	1	1	1	0	1	1	1	1	1	1	1	1	1	1
1	1	1	1	0	1	1	1	0	1	1	1	1	1	1	0	1	1	1	0	1	0	0	0	0	1	0	0	1	1	1	1	0	0	0	1	1	1	0	1	1	0	1	0	1	0	0	1	0	0
1	0	1	0	0	1	0	1	1	1	0	1	1	1	1	0	1	1	0	1	0	0	0	0	0	1	0	0	1	1	0	0	1	0	0	1	1	1	1	0	1	1	0	0	1	0	1	1	1	0
1	1	1	1	1	0	1	1	1	1	1	1	1	1	1	1	1	1	1	0	1	1	1	1	1	1	0	0	1	1	0	1	1	0	1	1	1	1	1	0	1	0	0	1	1	1	0	1	0	1
1	1	1	0	0	1	1	0	0	0	0	1	1	1	1	0	0	0	0	0	0	1	0	0	0	0	0	0	1	1	0	1	0	0	0	1	1	0	0	0	0	0	1	1	0	0	0	1	0	0
1	1	1	1	1	0	1	1	0	1	1	1	1	1	1	1	1	1	1	0	1	1	1	0	1	1	1	0	1	1	1	1	1	1	0	1	1	1	1	1	1	1	1	1	1	1	1	1	1	1
1	0	0	0	0	0	0	0	0	1	1	1	1	1	1	0	1	0	1	0	1	1	0	0	0	0	0	0	1	0	1	1	0	1	0	1	1	1	1	0	1	1	1	0	1	0	0	1	0	0
1	1	1	0	0	1	0	1	0	1	0	1	1	0	1	0	1	1	1	0	1	1	1	1	1	1	0	1	1	1	1	1	0	1	1	1	1	0	0	0	1	0	1	0	1	0	1	1	0	1
1	1	1	1	1	1	1	1	1	1	1	1	1	1	1	0	1	1	1	1	1	1	1	1	1	1	1	1	1	1	1	1	1	1	1	1	1	1	1	1	1	1	1	1	1	1	1	1	1	1
1	0	1	0	0	0	0	1	0	1	0	1	1	0	0	1	0	0	0	0	1	0	0	1	0	0	0	0	1	0	1	1	0	0	0	1	1	0	1	0	0	1	0	0	1	1	0	1	0	0
1	0	0	0	0	1	0	1	0	1	0	1	1	0	1	0	1	0	1	0	0	0	0	0	0	0	0	0	0	1	0	0	0	0	0	1	1	0	1	0	0	1	1	0	0	0	0	1	1	1
1	1	1	1	0	1	1	1	0	1	1	1	1	1	1	1	1	1	1	1	1	1	0	1	1	1	1	0	1	1	1	1	1	0	1	1	1	1	1	0	1	1	1	1	1	1	1	1	0	1
0	0	1	0	0	1	0	1	0	1	0	1	1	0	0	1	0	0	0	1	0	0	0	0	0	0	0	0	0	0	1	1	0	1	0	1	1	0	0	0	0	1	0	0	0	0	0	1	0	0
1	1	1	1	1	1	1	1	1	1	1	1	1	1	1	0	1	1	1	0	1	1	1	1	1	1	0	1	1	1	1	1	1	0	1	1	1	1	1	1	1	1	1	0	1	1	1	1	0	0
1	1	1	1	1	1	0	1	1	1	1	1	1	1	1	1	1	1	1	1	1	0	1	1	1	1	1	0	1	1	1	1	1	1	1	1	1	1	1	1	1	1	1	1	1	1	1	1	1	1
1	1	0	0	0	0	1	1	1	1	1	1	1	1	1	0	1	1	1	0	1	1	0	0	0	0	1	0	1	0	1	1	1	1	1	1	1	0	1	1	1	1	1	0	1	0	0	1	0	0
1	1	1	0	1	1	0	1	1	1	1	1	1	1	1	1	1	1	1	0	1	1	1	0	1	1	0	0	1	1	1	1	1	0	1	1	1	1	1	0	1	1	1	1	1	0	1	1	0	1
1	1	1	1	1	0	1	1	1	1	1	1	1	1	1	1	1	1	1	1	0	0	1	0	1	1	1	1	1	1	1	1	1	0	1	1	1	0	1	0	1	1	1	1	1	1	0	1	1	1
1	1	1	1	0	0	1	1	0	1	0	1	1	1	1	1	1	1	1	1	1	1	1	0	1	1	0	0	1	1	1	1	1	0	1	1	1	1	1	0	1	1	1	1	1	1	0	1	1	1
1	1	1	1	1	1	1	1	1	1	1	1	1	1	1	1	1	1	1	1	1	1	1	1	1	1	1	0	1	1	1	1	1	1	1	1	1	1	1	1	1	1	1	1	1	1	1	1	1	1
1	1	1	1	0	1	1	1	0	1	1	1	1	1	1	0	1	1	1	0	1	1	1	1	0	1	1	0	1	1	1	1	1	1	1	1	1	0	1	1	1	1	1	1	1	1	1	1	1	1
1	1	1	1	0	0	0	1	0	1	1	1	1	1	1	0	1	1	1	0	0	1	1	1	0	1	1	0	1	1	1	1	1	0	0	1	1	0	0	1	1	1	1	0	1	1	0	1	0	1
0	0	0	0	0	0	0	0	0	1	0	1	0	0	0	0	0	0	0	0	0	0	0	1	0	0	0	0	0	0	1	0	0	0	0	1	1	0	0	0	0	0	1	0	0	1	0	0	0	0
1	0	1	0	0	0	0	0	0	1	0	0	0	1	1	0	0	0	0	0	1	0	1	0	0	0	0	0	0	0	1	0	0	0	0	1	1	0	1	0	0	1	0	0	0	0	1	1	1	1
1	0	0	0	0	0	0	1	1	0	0	1	1	0	1	1	0	0	0	0	0	0	0	0	0	0	0	0	1	1	0	0	0	0	0	1	1	1	0	0	0	1	0	0	1	1	0	1	0	1
0	0	0	0	0	0	0	0	1	0	0	0	0	0	0	0	0	1	0	0	0	0	0	0	0	0	0	1	0	0	0	1	0	0	0	1	1	1	0	0	0	0	1	0	0	0	0	1	1	1
1	1	1	1	1	0	1	1	0	1	1	1	1	1	1	0	1	1	1	1	0	1	0	1	1	1	0	1	1	1	1	1	1	0	1	1	1	1	1	0	1	1	1	0	1	1	1	1	0	0
1	0	1	0	0	0	0	0	1	1	0	1	1	0	1	0	1	1	1	0	0	0	1	0	0	1	0	0	1	1	0	1	0	0	0	1	1	0	0	0	1	0	1	0	0	1	1	1	0	0
1	1	1	1	1	1	1	1	1	1	1	1	1	1	1	1	1	1	1	1	1	1	1	1	1	1	1	0	1	1	1	1	1	1	1	1	1	1	1	1	1	1	1	1	1	1	1	1	1	1
0	0	1	0	1	1	0	1	1	0	0	1	1	0	1	1	1	1	1	1	1	0	1	0	0	0	0	0	1	0	0	1	0	0	1	1	1	0	1	0	0	0	1	0	1	0	0	1	0	0
1	0	0	0	0	0	0	1	0	1	1	1	1	1	1	1	1	0	1	1	1	1	0	0	0	1	0	0	1	1	1	1	0	0	0	0	1	0	1	0	1	0	1	0	1	0	1	1	0	0
1	1	1	1	0	0	0	1	1	1	1	1	1	1	1	0	1	1	1	0	1	0	0	1	0	0	0	0	1	0	1	1	1	1	0	1	1	1	1	0	1	1	1	0	1	1	0	1	0	0
1	1	0	0	0	0	0	1	1	1	0	1	1	1	1	0	1	1	1	1	0	1	1	0	0	1	0	0	1	0	1	0	0	0	0	1	1	0	0	0	1	1	1	0	0	1	0	1	0	1
1	1	1	0	0	0	0	1	0	0	0	1	1	1	1	1	1	1	1	0	0	0	0	0	0	0	0	0	1	0	1	1	0	0	0	1	1	0	1	0	1	0	1	1	1	0	0	0	1	0
1	1	1	0	0	0	0	1	0	1	1	1	1	1	1	0	1	1	1	0	1	0	0	1	0	0	1	0	1	1	1	1	1	1	0	1	1	0	1	0	1	0	1	1	1	1	1	1	0	0
1	1	1	1	1	1	1	1	1	1	1	1	1	1	1	1	1	1	1	1	1	1	1	1	1	1	1	1	1	1	1	1	1	1	1	1	1	1	1	1	1	1	1	1	1	1	1	1	1	1
1	1	0	0	0	0	0	1	1	1	1	1	1	0	1	1	1	1	1	1	1	0	0	0	0	0	1	0	1	1	0	1	1	0	0	1	1	0	1	1	1	1	1	0	1	0	1	1	0	1
1	0	1	0	1	0	0	0	1	1	0	1	1	1	1	0	1	1	1	0	1	0	0	0	0	1	0	1	1	1	1	0	1	0	0	1	1	1	0	0	1	1	0	0	0	0	0	1	0	0
0	0	0	0	0	0	0	0	1	0	0	1	0	0	0	0	0	1	0	1	0	0	1	0	0	0	0	0	1	1	0	0	0	0	0	1	1	1	0	0	0	1	0	0	0	0	0	0	0	0
1	1	1	1	1	1	0	1	1	1	0	1	1	1	1	0	1	1	1	0	1	1	1	1	0	1	0	0	1	1	1	1	0	0	0	1	1	1	1	0	1	0	1	0	1	1	0	1	0	0
1	1	1	0	0	0	0	1	0	1	0	1	0	0	1	0	1	1	1	0	0	1	0	0	0	0	0	0	1	0	1	1	0	0	0	1	1	0	0	0	1	0	1	0	0	0	0	1	0	0
1	1	0	0	0	0	0	1	0	1	0	1	1	1	1	1	1	1	1	0	1	0	1	0	0	1	0	0	1	1	1	0	0	0	0	0	1	0	1	0	1	1	0	0	0	1	0	1	0	0
1	1	1	1	0	0	0	1	0	1	1	1	1	1	1	1	1	1	1	0	1	1	0	1	0	0	0	0	1	1	0	1	1	1	1	1	1	1	1	1	1	1	1	0	1	1	1	1	0	0
1	0	1	1	0	0	0	1	0	1	0	1	1	0	1	0	1	0	1	0	0	0	0	0	1	0	0	0	1	0	1	0	0	0	1	1	1	0	0	0	1	0	0	0	1	0	0	1	0	0
0	1	1	0	1	1	0	1	1	0	0	0	1	0	0	1	1	0	0	1	0	0	0	0	0	0	0	0	0	0	0	0	0	0	0	1	0	1	1	0	0	0	1	0	0	0	0	0	0	0
0	0	1	0	0	0	0	0	0	1	0	1	0	0	1	0	0	0	0	1	0	0	1	0	0	0	0	0	1	1	0	1	0	0	0	1	1	0	0	0	0	0	1	1	0	0	0	1	0	0
1	0	1	1	0	0	0	1	0	1	0	1	0	1	1	1	0	1	0	0	1	0	0	0	0	0	0	0	1	1	1	0	0	0	1	1	1	0	0	0	1	0	0	1	0	0	0	1	0	0
1	1	1	0	0	0	0	1	0	1	0	1	1	1	1	0	1	0	1	1	1	0	0	1	0	0	0	0	1	0	1	0	1	0	1	1	1	0	0	0	1	0	1	1	1	1	0	1	1	1
1	1	1	1	1	1	1	1	1	1	1	1	1	1	1	1	1	1	1	1	1	1	1	1	1	1	1	1	1	1	1	1	1	1	1	1	1	1	1	1	1	1	1	1	1	1	1	1	1	1
1	1	1	1	0	0	0	1	1	1	1	1	1	1	1	1	1	0	1	0	0	0	1	0	1	0	0	0	1	0	0	0	1	0	1	1	1	1	0	0	1	1	1	0	0	0	1	1	0	1
0	0	1	0	1	0	0	0	0	1	0	1	0	0	1	1	1	1	1	0	1	0	0	0	0	0	0	0	1	0	1	1	1	1	0	1	1	1	1	0	1	1	0	0	0	0	0	1	0	0
1	0	1	0	0	0	0	0	0	1	0	1	1	1	1	0	1	1	1	0	1	0	0	0	0	0	0	0	1	1	0	0	1	0	0	0	1	0	0	0	1	1	1	0	1	0	0	1	0	1
1	1	1	0	0	0	0	1	1	1	1	1	1	1	1	0	1	1	1	0	1	1	0	0	0	0	1	0	1	1	1	1	1	1	0	1	1	1	0	0	1	1	1	1	1	0	1	1	1	0
0	1	0	0	0	0	0	0	0	1	0	1	1	0	1	0	0	1	0	0	1	0	0	0	1	0	0	0	1	1	0	0	0	0	0	1	1	1	0	0	0	0	0	0	0	0	0	1	0	0
1	1	1	0	1	0	0	1	1	1	0	1	1	0	1	1	1	0	1	0	0	1	1	1	0	1	1	0	1	1	0	1	1	0	1	1	1	1	0	1	1	0	1	0	1	0	0	1	0	0
1	1	0	0	0	0	0	1	0	1	1	1	1	1	1	0	0	1	0	0	0	1	1	0	0	1	0	0	1	1	1	0	0	0	0	1	1	0	0	0	1	0	1	0	1	1	1	1	1	0
1	1	1	0	0	0	1	1	0	1	1	1	1	1	1	1	1	1	1	0	1	1	0	1	0	1	0	0	1	1	1	1	1	1	0	1	1	1	1	0	1	1	1	1	1	1	1	1	1	1
1	1	1	1	1	1	1	1	1	1	1	1	1	1	1	1	1	1	1	1	1	1	1	1	1	1	1	1	1	1	1	1	1	1	1	1	1	1	1	1	1	1	1	1	1	1	1	1	1	1
1	0	1	0	0	1	0	0	0	1	1	1	0	0	1	0	1	0	1	0	0	0	0	0	0	0	0	1	1	1	1	0	0	0	0	1	1	1	0	0	1	0	1	0	1	1	0	1	0	0
1	1	1	1	0	1	1	1	0	1	1	1	1	1	1	1	1	1	1	0	0	1	1	1	0	1	1	0	1	1	1	1	1	0	1	1	1	1	1	0	1	1	1	1	1	1	1	1	1	1
1	1	1	1	0	1	0	1	1	1	0	1	1	1	1	0	1	1	1	0	1	0	0	0	0	1	0	1	1	0	1	1	0	0	1	1	1	0	0	0	0	1	1	0	1	1	0	1	0	0
1	1	1	0	0	1	1	1	1	1	0	1	1	1	1	0	1	1	1	1	1	1	1	1	1	1	1	1	1	1	1	1	1	0	1	1	1	1	1	0	1	1	1	1	1	1	1	1	1	1
1	1	1	1	1	1	1	1	1	1	1	1	1	1	1	1	1	1	1	1	1	0	1	1	0	1	1	0	1	1	1	1	1	1	1	1	1	1	1	1	1	1	1	1	1	1	1	1	1	1
1	0	1	1	1	0	0	1	0	1	1	1	1	1	1	0	1	1	1	0	1	1	1	0	0	1	1	0	1	0	0	1	1	1	0	1	1	1	1	0	1	1	1	1	1	1	0	1	0	0
0	1	1	0	0	0	0	1	1	1	0	1	1	0	1	0	1	1	0	0	0	0	0	0	0	0	0	1	1	0	0	0	0	0	0	0	1	0	0	0	0	1	1	0	0	0	0	1	0	0
0	0	0	0	0	0	0	1	0	1	0	1	0	0	1	1	1	0	0	1	0	0	0	0	0	0	0	0	0	1	0	0	1	0	0	1	0	0	0	0	0	1	0	0	0	1	0	1	0	1
0	0	0	0	0	0	0	0	0	0	0	1	0	0	1	0	1	0	0	0	0	0	0	0	0	0	0	0	0	0	0	0	0	0	0	1	0	0	0	0	0	0	0	0	1	0	0	0	0	1
1	0	0	0	0	0	0	1	0	1	1	1	0	0	1	0	1	1	1	0	0	0	0	0	0	0	0	0	1	1	0	0	0	1	0	0	1	1	0	0	0	0	1	0	1	1	0	1	0	0
1	0	1	1	1	0	1	1	0	1	1	1	1	1	1	0	1	1	1	0	1	1	1	1	0	1	1	0	1	1	1	1	1	0	1	1	1	0	1	0	1	1	1	1	1	1	0	1	0	1
1	1	0	0	0	0	0	0	1	1	0	1	1	1	1	0	1	0	0	0	0	0	1	0	0	1	0	0	0	1	1	0	0	0	0	1	1	0	1	0	1	0	0	0	0	0	0	1	1	0
1	1	1	1	0	0	0	1	0	1	1	1	1	1	1	0	1	1	1	0	0	0	0	1	0	0	0	0	1	0	0	1	1	0	1	1	1	0	1	0	1	0	1	0	1	0	0	1	1	0
1	1	1	0	0	0	0	0	0	1	0	1	1	1	1	0	1	1	1	0	1	1	0	1	0	0	1	0	1	0	1	0	1	0	1	1	1	1	0	0	1	0	1	0	0	1	1	1	0	0
1	0	1	0	0	1	0	0	1	0	0	1	1	0	1	0	1	1	0	0	1	1	1	0	1	0	0	0	1	1	0	1	0	0	0	0	1	0	0	0	0	1	0	0	1	1	0	0	1	0
1	1	1	1	1	1	1	1	1	1	1	1	1	1	1	1	1	1	1	1	1	1	1	1	1	1	1	0	1	1	1	1	1	1	1	1	1	1	1	1	1	1	1	0	1	1	1	1	1	1
1	1	1	1	1	1	1	1	1	1	1	1	1	1	1	1	1	1	1	1	1	1	1	1	1	1	1	1	1	1	1	1	1	1	1	1	1	1	1	1	1	1	1	1	1	1	1	1	1	1
0	0	0	1	0	1	0	0	0	0	0	0	0	0	0	0	0	0	0	0	1	0	0	0	0	0	1	1	0	1	0	0	0	0	0	0	0	0	1	0	0	0	0	1	0	1	0	0	0	0
1	0	0	0	0	1	0	0	0	0	0	0	0	1	0	0	1	0	0	1	0	0	0	0	0	0	0	0	1	0	0	1	0	0	1	1	1	1	1	0	0	0	0	0	0	0	0	1	0	1
1	0	1	0	1	0	0	1	0	0	0	1	1	0	1	0	1	1	0	1	0	1	0	0	0	0	0	0	1	0	1	0	1	0	0	1	1	0	1	0	1	0	1	0	1	1	0	1	0	0
1	0	1	1	0	1	0	1	0	1	0	1	0	1	1	0	1	1	1	0	0	0	0	0	1	1	1	0	1	1	1	1	1	0	0	0	1	1	1	0	1	1	1	0	1	0	1	1	0	1
1	1	0	0	0	0	0	0	0	0	0	1	1	0	0	0	1	0	1	0	0	0	1	0	0	1	0	0	0	0	0	1	0	0	0	0	1	0	0	0	0	0	0	0	1	0	1	1	0	0
1	1	1	0	1	0	0	1	1	1	1	1	1	1	1	0	1	1	1	0	0	0	1	1	1	1	0	1	1	1	1	1	1	0	1	1	1	1	0	0	1	1	1	1	1	0	1	1	1	0
1	1	1	1	1	0	1	1	1	1	1	1	1	1	1	1	1	1	1	1	0	1	1	0	1	1	1	0	1	1	1	1	1	0	0	1	1	1	1	1	1	1	1	1	1	1	1	1	1	1
1	1	0	0	1	0	0	0	1	1	0	1	1	1	1	0	1	1	1	1	0	0	0	0	0	0	0	0	1	0	1	1	1	0	0	1	1	0	1	1	0	1	1	0	0	0	0	1	0	0
1	1	1	1	1	1	1	1	1	1	1	1	1	1	1	1	1	1	1	0	1	1	1	1	1	1	0	0	1	1	1	1	1	0	1	1	1	0	1	1	1	1	1	1	1	1	1	1	0	0
1	1	0	0	1	0	1	1	0	1	1	1	1	1	1	1	1	1	1	0	0	1	0	1	1	1	1	1	1	1	1	1	1	0	1	1	1	0	1	0	1	0	1	0	1	1	0	1	1	0
1	1	1	0	0	0	0	1	1	1	0	1	1	1	1	0	1	1	1	0	0	0	0	1	0	0	1	0	1	1	1	1	1	0	0	1	1	0	0	0	1	0	1	1	1	0	0	1	0	0
1	1	1	0	0	0	0	1	0	1	0	1	1	0	1	0	1	0	0	0	0	0	0	1	0	0	0	0	0	1	0	0	1	0	0	1	1	0	1	0	1	0	1	1	0	0	1	1	0	0
1	1	1	1	1	1	1	1	1	1	1	1	1	1	1	0	1	1	1	1	1	1	1	0	1	1	1	0	1	1	1	1	1	1	0	1	1	1	1	1	1	0	1	1	1	1	1	1	0	0
1	1	1	1	1	1	0	1	1	1	1	1	1	1	1	1	1	1	1	1	1	1	1	1	1	1	1	1	1	1	1	1	1	1	1	1	1	1	1	1	1	1	1	1	1	1	1	1	1	1
1	1	1	1	1	1	1	1	1	1	1	1	1	1	1	1	1	1	1	1	0	1	0	0	1	1	1	1	1	1	1	1	1	1	1	1	1	1	1	0	1	1	1	1	1	1	0	1	1	1
1	1	1	0	0	0	1	1	1	1	0	1	1	0	1	1	1	1	1	1	1	0	0	0	0	0	0	1	1	1	1	0	1	0	0	1	1	0	1	1	1	0	1	0	1	0	0	1	0	0
1	1	1	0	1	0	1	1	1	1	1	1	1	1	1	0	1	1	1	1	1	1	1	0	0	1	0	0	1	1	1	1	1	1	1	1	1	0	1	0	1	1	1	1	1	1	1	1	0	0
1	1	1	0	1	0	0	1	1	1	0	1	1	0	1	0	1	0	1	0	1	1	1	1	1	0	0	0	1	1	1	1	0	0	0	1	1	1	0	0	1	1	1	0	1	1	0	1	0	0
1	1	1	1	1	0	0	1	1	1	1	1	1	1	1	0	1	1	1	0	0	0	1	1	1	1	1	0	1	1	1	1	1	0	0	1	1	0	1	0	1	0	1	1	1	1	0	1	1	0
1	1	1	0	0	0	0	0	0	1	0	1	1	1	1	0	1	1	1	0	0	1	0	0	1	0	0	0	1	0	0	0	0	0	1	1	1	0	0	0	1	1	1	0	0	0	0	1	0	0
1	1	1	1	0	0	0	1	0	1	0	1	1	1	1	0	1	0	1	0	0	1	0	0	0	0	0	0	1	1	1	0	1	0	0	1	1	0	1	0	1	0	1	1	1	0	1	1	0	0
1	1	1	0	1	0	1	1	1	1	1	1	1	1	1	0	1	1	1	0	0	1	0	0	1	0	1	1	1	1	1	1	1	0	1	1	1	1	1	0	1	1	1	1	1	1	0	1	0	1
1	0	1	0	0	0	0	1	1	1	0	1	0	0	1	0	1	0	1	0	1	0	1	0	0	0	0	1	1	0	0	0	0	0	0	1	1	0	0	0	0	0	0	0	0	1	0	1	0	0
1	0	0	0	0	0	0	0	0	1	0	1	1	0	1	0	1	1	1	0	0	0	0	1	0	0	0	0	1	0	0	0	0	0	0	1	1	1	1	0	0	0	0	0	0	0	0	1	1	0
1	1	1	1	0	0	1	1	0	1	0	1	1	1	1	1	1	1	1	1	0	1	1	1	0	1	1	1	1	0	1	1	1	0	0	1	1	1	0	0	1	1	1	1	1	1	1	1	0	1
1	1	1	1	1	0	1	1	1	1	1	1	1	1	1	1	1	1	1	0	1	1	1	1	1	1	1	1	1	1	1	1	1	0	1	1	1	1	1	1	1	1	1	1	1	1	1	1	1	0
1	0	1	1	0	1	0	0	0	1	0	1	1	0	1	1	1	0	1	0	1	0	0	0	0	1	0	0	1	1	1	0	0	1	0	0	1	0	0	0	0	0	1	1	0	1	0	1	0	0
1	1	1	1	0	0	1	1	1	1	1	1	1	1	1	1	1	1	1	0	1	1	0	1	1	1	1	0	1	1	1	1	1	0	0	1	1	1	1	1	1	1	1	1	0	1	0	1	0	0
1	0	1	1	0	0	0	1	0	1	0	1	1	1	1	0	1	1	1	0	1	0	0	0	0	1	0	0	0	0	0	1	1	0	1	1	1	1	1	0	1	0	1	0	1	1	1	1	0	1
1	1	1	0	0	0	0	1	1	1	0	1	1	0	1	1	1	1	1	0	1	0	0	0	1	0	0	0	1	1	1	1	0	1	0	1	1	0	0	0	1	1	1	0	0	1	1	1	0	0
0	0	1	0	1	0	0	1	1	1	0	1	1	0	0	0	1	0	1	0	0	1	0	1	0	0	0	0	1	1	1	0	0	0	0	1	1	0	0	0	0	1	0	1	0	0	0	1	0	0
1	1	0	0	0	0	0	1	0	1	0	1	1	1	1	0	1	1	1	0	1	0	1	1	0	1	1	0	1	1	1	1	1	0	0	1	1	0	1	1	1	0	1	0	1	1	0	1	0	1
1	1	1	1	0	0	1	1	1	1	0	1	1	1	1	1	1	1	1	0	1	1	1	1	1	1	1	0	1	1	1	1	1	0	1	1	1	0	1	1	1	1	1	1	1	1	1	1	1	1
1	1	0	0	1	0	0	0	1	1	0	1	1	1	1	0	1	1	1	0	1	0	0	0	0	0	0	0	1	1	0	1	1	0	1	1	1	1	1	0	0	0	1	0	1	0	1	1	0	0
0	0	1	0	0	0	0	1	0	0	0	1	0	0	1	0	1	0	0	0	0	0	1	0	0	0	0	1	1	0	1	0	1	0	0	0	1	0	0	0	0	0	0	0	0	1	0	1	0	0
1	1	1	1	0	1	1	1	1	1	1	1	1	1	1	0	1	1	1	0	1	1	1	0	1	1	1	0	1	1	1	1	1	1	1	1	1	1	1	0	1	1	1	1	1	1	1	1	1	1
1	0	0	0	1	0	0	1	0	1	0	1	1	0	1	1	0	0	0	0	0	0	0	0	0	0	0	0	1	1	1	0	0	0	0	1	1	0	1	0	0	0	0	0	0	0	0	0	0	1
0	0	0	0	0	0	0	0	0	1	0	0	0	0	0	0	0	1	0	1	0	1	0	0	0	0	0	0	0	0	0	0	1	0	0	1	1	0	1	0	0	1	0	0	0	0	0	1	1	0
1	0	0	0	0	0	0	1	0	1	0	1	0	0	1	0	1	0	0	0	0	0	1	1	0	0	1	1	1	0	0	0	0	0	1	1	1	0	0	0	0	0	1	0	1	0	0	1	1	1
1	0	1	0	0	0	0	1	0	1	0	1	1	0	1	0	1	1	1	0	0	0	0	0	0	0	0	0	1	0	1	0	1	0	0	1	1	0	0	0	1	0	1	0	1	0	1	1	0	1
1	0	1	0	0	1	0	1	0	1	1	1	1	1	1	0	0	0	1	0	0	1	0	0	0	0	1	0	1	0	1	0	0	1	0	1	1	0	0	0	0	0	1	0	1	0	0	1	0	0
0	0	1	0	1	0	0	1	1	1	0	1	1	0	1	0	1	1	1	1	0	0	1	0	1	0	0	0	1	0	0	1	0	0	0	1	1	0	0	0	1	1	1	1	1	0	0	1	0	0
1	0	1	0	0	0	0	1	1	1	0	1	1	0	1	1	1	1	1	0	1	1	1	0	0	1	0	0	1	1	1	0	1	0	1	1	1	0	1	0	1	1	1	0	1	1	1	1	1	0
1	1	1	1	0	1	0	1	0	1	1	1	1	1	1	0	1	1	1	0	1	1	0	0	1	0	1	0	1	1	1	1	1	0	1	1	1	1	1	0	1	1	1	1	1	1	1	1	1	1
1	0	1	1	0	1	0	0	0	1	0	1	1	0	1	1	1	1	1	0	1	0	1	0	0	0	0	1	1	0	0	1	0	0	0	1	1	0	1	0	1	1	1	0	0	0	0	1	0	0
1	0	0	0	1	0	1	1	0	0	0	1	1	1	1	0	1	1	1	0	0	1	1	0	1	1	0	0	1	1	0	0	0	0	1	0	1	1	1	0	1	1	1	0	1	0	0	1	0	0
1	1	1	1	1	1	1	1	1	1	1	1	1	1	1	1	1	1	1	1	1	1	1	1	1	1	1	0	1	1	1	1	1	1	1	1	1	1	1	1	1	1	1	1	1	1	1	1	1	1
1	1	1	0	0	0	0	1	0	1	0	1	1	1	1	0	1	1	1	0	1	1	0	0	0	1	1	0	1	1	1	1	1	1	1	1	1	1	1	0	1	0	1	0	1	1	0	1	0	1
1	1	1	1	1	0	0	1	1	1	1	1	1	1	1	1	1	1	1	1	1	1	0	1	1	1	1	0	1	1	0	1	1	0	1	1	1	0	1	1	1	1	1	1	1	0	1	1	0	1
1	1	0	0	1	1	0	1	1	1	0	1	1	0	1	0	1	0	1	0	1	1	0	0	0	0	0	0	0	0	0	0	1	1	0	1	1	0	1	0	1	1	0	0	1	0	1	1	0	0
1	1	0	0	0	0	1	0	1	1	0	1	0	0	1	1	1	0	0	0	0	0	0	0	0	0	0	1	0	0	0	0	1	0	0	1	1	1	1	0	0	0	1	0	0	0	0	1	0	0
1	1	1	1	1	1	1	1	1	1	1	1	1	1	1	1	1	1	1	1	1	1	1	1	1	1	1	0	1	1	1	1	1	1	1	1	1	1	1	0	1	1	1	1	1	1	1	1	1	1
1	0	1	0	0	0	0	0	0	1	0	1	0	1	1	0	0	1	1	0	1	0	0	0	1	0	0	0	1	0	1	0	0	0	0	1	1	0	1	0	1	1	0	0	0	0	1	1	0	0
1	1	1	1	1	1	1	1	1	1	1	1	1	1	1	1	1	1	1	0	1	1	1	1	1	1	0	0	1	1	1	1	1	1	1	1	1	1	1	0	1	1	1	1	1	1	1	1	1	0
1	1	1	0	0	1	0	0	0	1	0	1	1	1	1	0	1	0	1	1	0	1	0	0	1	1	0	0	1	0	0	1	0	0	1	1	1	0	0	0	1	0	1	1	0	1	0	1	0	1
1	1	0	0	1	0	0	1	1	1	0	1	1	1	1	1	1	0	0	0	0	1	1	0	1	0	0	0	1	1	1	1	0	0	1	1	1	0	1	0	0	0	0	1	0	0	1	1	0	0
1	0	0	0	0	1	0	0	0	0	0	0	1	0	1	0	1	0	0	0	0	0	0	0	0	0	0	0	0	0	0	0	0	0	0	0	0	0	1	0	0	0	0	0	0	0	0	1	0	0
1	1	1	1	1	0	1	1	1	1	1	1	1	1	1	1	1	1	1	0	1	0	1	1	1	1	1	0	1	1	1	1	1	0	1	1	1	1	1	0	1	1	1	1	1	0	1	1	0	1
1	1	1	0	0	0	1	1	1	1	0	1	1	0	1	1	1	0	1	1	0	0	0	0	0	0	0	0	1	1	0	1	1	0	0	1	1	1	0	0	1	0	1	0	1	1	0	1	0	0
0	0	0	0	0	0	0	1	0	1	0	1	0	0	1	1	1	0	1	0	0	0	0	0	0	0	0	0	0	0	0	0	0	0	0	1	1	1	0	0	0	1	0	0	0	1	1	1	0	1
1	1	1	1	1	0	1	1	1	1	1	1	1	1	1	1	1	1	1	1	0	0	1	1	1	1	1	0	1	1	1	1	1	0	1	1	1	1	1	1	1	1	1	1	1	1	1	1	1	0
1	0	1	1	0	1	0	0	0	1	0	1	1	1	1	0	1	0	1	0	0	1	0	0	0	1	0	0	1	1	1	1	0	1	1	1	1	0	1	0	1	1	1	0	1	0	1	1	0	1
1	1	1	1	1	1	0	1	0	1	1	1	1	1	1	1	1	1	1	0	0	1	1	1	1	0	1	0	1	0	1	1	1	0	1	1	1	1	0	0	1	1	1	1	0	1	0	1	1	0
0	0	0	0	0	0	0	0	0	0	0	0	1	0	0	0	1	0	0	0	0	0	1	0	0	0	0	0	0	0	0	0	0	0	0	0	0	0	0	0	0	1	0	0	0	0	1	0	0	0
1	1	1	1	1	1	1	1	1	1	1	1	1	1	1	1	1	1	1	0	0	1	0	1	1	1	1	0	1	1	1	1	1	1	1	1	1	1	1	0	1	1	1	1	1	1	1	1	1	1
1	1	0	1	1	0	0	1	0	1	0	1	1	1	1	0	1	0	1	0	0	1	0	0	0	1	0	0	0	0	1	0	1	0	1	1	1	0	0	0	1	1	1	0	0	1	1	1	0	1
1	0	1	0	0	0	0	0	1	1	1	1	1	1	1	0	0	1	1	0	0	0	1	1	0	0	0	0	1	1	1	1	1	0	0	1	1	0	1	0	0	0	0	1	1	0	0	1	0	0
1	1	1	1	0	0	1	1	0	1	1	1	1	1	1	1	1	1	1	0	1	1	1	1	1	1	1	1	1	1	1	1	1	0	0	1	1	1	1	1	1	1	1	1	1	1	1	1	1	1
1	1	1	1	0	0	1	1	1	1	1	1	1	1	1	0	1	1	1	0	1	1	1	1	0	1	1	0	1	1	1	1	0	1	1	1	1	0	1	1	1	0	1	1	1	1	1	1	1	1
0	0	1	0	0	0	1	1	0	0	0	1	1	0	0	0	1	0	1	0	0	0	1	0	0	0	0	0	0	0	0	0	0	0	0	1	1	0	0	0	0	1	1	0	0	0	1	1	0	0
1	1	0	0	0	0	0	0	1	1	0	1	1	0	1	0	1	0	1	1	0	0	0	0	0	0	0	1	1	1	0	0	0	0	0	1	1	0	0	0	0	0	1	0	1	1	1	1	0	1
1	1	1	0	0	0	0	0	1	1	0	1	1	1	1	0	1	0	1	0	0	1	0	1	0	1	0	0	1	1	1	1	1	0	1	1	1	1	1	0	0	0	1	0	1	1	0	1	1	1
0	0	0	0	0	0	0	1	1	1	0	1	0	0	0	0	0	0	0	1	0	0	0	0	0	0	0	0	1	0	0	0	0	0	0	1	0	0	1	0	0	0	0	0	0	0	0	0	0	0
0	0	0	0	0	0	1	0	0	1	0	1	0	0	0	0	0	1	0	0	1	0	1	0	0	0	0	0	1	0	0	0	1	0	0	1	1	0	1	0	0	0	0	0	0	0	1	1	0	1
1	1	1	0	0	1	1	1	1	1	0	1	1	1	1	0	1	1	1	1	0	0	1	0	1	1	0	0	1	1	1	0	1	0	1	1	1	0	1	0	1	1	1	1	1	0	0	1	0	0
1	1	1	1	0	0	0	1	1	1	1	1	1	1	1	1	1	1	1	1	0	1	0	1	1	1	1	0	1	1	1	1	1	1	0	1	1	1	0	1	1	1	1	1	1	1	1	1	0	1
1	0	1	0	1	0	0	1	1	1	0	1	1	1	1	0	1	0	1	0	1	1	0	1	0	0	1	0	1	1	0	1	0	0	0	1	1	0	1	0	1	0	1	1	0	0	1	1	1	0
1	1	1	1	1	0	0	1	1	1	1	1	1	1	1	1	1	1	1	1	1	0	1	1	1	1	1	0	1	1	1	1	1	1	1	1	1	1	1	0	1	1	1	1	1	1	1	1	1	1
1	1	1	0	0	0	0	1	0	1	0	1	1	1	1	0	1	1	1	1	0	0	0	0	0	0	0	1	1	1	0	1	1	0	0	1	1	0	1	0	1	1	1	1	1	1	0	1	0	1
0	0	0	0	0	0	0	0	0	1	0	0	0	0	0	0	0	0	0	0	0	0	0	0	0	0	0	0	0	1	0	0	0	0	0	0	1	1	1	0	0	1	0	1	0	0	1	0	0	0
1	1	0	0	1	1	0	1	1	0	0	1	1	0	1	0	1	0	0	0	0	1	0	0	1	1	0	0	1	0	0	1	0	0	1	1	0	0	0	0	1	0	0	1	1	0	0	1	0	1
1	1	1	1	0	0	0	1	1	1	1	1	1	1	1	1	1	1	1	0	1	1	1	1	1	1	1	0	1	1	1	1	1	1	0	1	1	1	1	0	1	1	1	1	1	1	1	1	0	1
1	1	0	0	1	0	0	1	0	1	1	1	1	1	1	0	0	0	1	1	0	1	0	0	0	1	0	0	1	0	1	0	0	0	1	1	1	0	1	0	1	1	1	1	1	0	1	1	1	1
1	1	0	0	0	0	0	0	0	1	0	1	0	0	0	0	1	0	1	0	0	0	0	0	0	0	0	0	1	0	0	1	1	0	0	0	0	0	0	0	0	1	1	0	0	0	0	1	0	0
1	1	0	0	1	0	1	0	0	0	0	1	1	0	1	0	1	0	1	1	1	0	1	0	0	0	0	0	1	1	0	1	0	0	0	1	1	0	0	0	0	0	1	0	0	1	1	1	0	0
1	1	1	1	0	0	1	1	1	1	1	1	1	1	1	1	1	1	1	1	1	1	1	1	1	1	0	0	1	1	1	1	1	0	1	1	1	1	1	0	1	1	1	0	1	1	1	1	1	1
1	0	0	0	0	0	0	1	0	1	0	1	1	0	1	0	1	0	1	0	0	0	1	0	0	0	0	0	1	1	0	1	0	1	0	1	1	0	1	0	1	0	0	1	0	0	0	1	1	0
1	1	1	0	0	0	0	1	1	1	1	1	1	1	1	0	1	0	1	1	0	0	0	0	0	1	1	0	1	1	1	1	0	0	1	1	1	0	1	0	1	0	1	1	1	0	1	1	0	1
1	1	1	0	0	0	1	1	0	1	0	1	1	1	1	1	1	1	1	1	1	0	0	0	0	1	0	0	1	1	1	1	0	0	1	1	1	0	0	0	1	0	1	0	0	1	0	1	1	1
1	1	1	0	1	1	0	1	0	1	1	1	1	1	1	0	1	1	1	0	1	1	0	0	0	0	1	0	1	1	1	1	1	0	1	1	1	0	1	0	1	1	1	1	1	0	0	1	0	0
1	1	1	1	1	1	1	1	1	1	1	1	1	1	1	1	1	1	1	1	1	1	1	1	1	1	1	0	1	1	1	1	1	1	1	1	1	1	1	1	1	1	1	0	1	1	1	1	1	0
1	1	1	1	0	1	0	1	1	1	1	1	1	1	1	1	1	1	1	1	0	0	1	1	1	1	1	0	1	1	1	1	1	1	1	1	1	1	1	0	1	1	1	0	1	1	1	1	0	1
1	1	1	0	1	0	0	1	0	1	0	1	1	1	1	0	1	0	1	0	1	1	0	0	0	1	0	1	1	1	1	1	1	0	1	1	1	1	0	0	1	1	1	0	1	0	0	1	0	0
1	1	1	0	0	1	1	1	1	1	1	1	1	1	1	1	1	1	1	1	1	1	1	1	1	1	1	0	1	1	1	1	1	1	1	1	1	1	1	1	1	1	1	0	1	1	1	1	1	1
1	1	1	1	1	1	1	1	1	1	0	1	1	1	1	0	1	1	1	1	1	1	1	1	1	1	1	0	1	1	1	1	1	1	0	1	1	1	1	1	1	0	1	1	1	1	1	1	1	1
0	0	1	0	0	1	0	0	1	1	1	0	0	1	1	0	0	1	0	0	0	0	0	0	0	0	0	0	0	0	0	1	0	1	1	0	0	0	0	0	0	0	0	0	0	0	0	1	0	0
1	1	1	0	0	0	1	1	1	1	1	1	1	1	1	0	1	1	1	1	1	1	0	0	0	1	0	1	1	1	1	0	1	0	0	1	1	0	1	0	1	1	1	0	1	1	1	1	0	0
1	1	1	1	1	1	0	1	1	1	1	1	1	1	1	0	1	1	1	0	1	0	1	1	1	1	1	0	1	1	1	1	1	0	1	1	1	1	1	0	1	1	1	0	1	1	1	1	0	0
1	1	0	1	0	0	0	1	0	1	0	1	1	1	1	0	1	1	1	0	1	1	1	1	0	0	0	0	1	1	0	1	1	0	0	1	1	1	0	0	1	1	0	1	1	0	1	1	1	1
1	1	1	0	1	0	1	1	1	1	1	1	1	1	1	1	1	1	1	0	0	1	1	0	1	1	1	0	1	1	1	1	1	1	1	1	1	1	1	1	1	1	1	1	1	1	0	1	0	0
1	1	1	1	0	1	1	1	1	1	1	1	1	1	1	1	1	1	1	1	0	1	1	1	1	1	0	0	1	1	1	1	1	0	1	1	1	1	1	1	1	1	1	1	1	1	0	1	0	0
1	1	1	0	0	0	0	1	1	1	1	1	1	0	1	0	1	1	1	0	0	1	1	0	0	0	0	0	1	1	1	1	1	0	1	1	1	1	1	1	1	0	1	0	1	0	1	1	1	1
1	1	1	0	0	0	1	1	0	1	0	1	1	1	1	0	1	1	1	0	1	1	1	1	0	1	0	0	1	0	1	1	1	0	1	1	1	1	0	0	1	0	1	1	1	1	0	1	1	0
1	1	0	0	0	0	0	1	0	1	0	1	1	0	1	0	1	1	1	0	0	1	0	0	0	1	0	0	1	1	1	1	0	0	1	1	1	0	0	0	0	0	0	0	1	0	0	1	0	0
1	1	0	1	0	0	1	1	1	1	0	1	1	1	1	0	1	0	1	0	1	1	1	0	1	0	1	0	1	1	1	1	1	0	0	1	1	0	0	0	1	1	1	1	1	1	0	1	1	1
0	1	0	0	1	1	0	0	0	0	0	1	0	0	1	1	0	0	0	0	0	0	0	1	0	0	0	0	1	1	0	0	0	0	1	1	0	0	0	0	0	1	1	1	0	0	0	0	0	0
1	1	1	0	0	0	0	1	0	1	0	1	0	0	1	1	1	1	1	0	1	1	0	0	0	1	0	0	1	1	1	0	0	0	1	1	1	1	0	0	1	0	1	1	1	0	1	1	1	0
1	1	0	0	1	1	0	1	1	1	0	1	1	0	1	1	1	0	1	0	0	0	0	0	1	0	1	0	1	0	0	0	0	0	1	1	1	0	1	0	0	0	1	0	1	0	1	1	0	0
1	1	1	1	0	1	0	1	0	1	0	1	1	1	1	1	1	1	1	0	0	1	1	0	1	1	0	0	1	1	0	1	1	0	0	1	1	0	1	1	1	0	1	1	1	1	0	1	0	1
1	1	1	1	0	1	0	0	1	1	0	1	1	1	1	0	1	0	1	1	0	0	0	0	0	1	0	0	0	0	0	1	0	0	0	1	1	0	1	0	1	0	1	1	1	1	0	1	0	0
1	0	0	1	0	0	1	1	0	1	0	1	1	1	1	1	1	1	1	0	1	0	0	1	1	0	0	0	1	1	1	1	1	0	0	1	1	0	1	0	1	1	1	1	1	0	1	1	0	0
1	1	1	1	1	1	1	1	1	1	1	1	1	1	1	1	1	1	1	1	1	1	1	1	1	1	1	0	1	1	1	1	1	1	1	1	1	1	1	1	1	1	1	1	1	1	1	1	1	1
0	1	0	0	0	0	0	1	0	0	0	0	0	0	0	0	1	0	0	0	0	0	0	0	0	0	0	0	1	0	0	0	0	0	0	0	0	1	0	0	0	0	0	0	0	0	0	0	0	0
0	1	1	0	0	1	0	0	0	1	1	1	1	0	1	0	0	1	0	0	0	0	0	1	0	0	0	0	0	1	0	0	0	0	0	0	0	0	0	0	0	1	1	0	1	0	0	1	1	1
1	1	1	1	0	0	1	1	0	1	1	1	1	1	1	1	1	1	1	0	1	1	0	1	1	1	1	0	1	1	1	1	1	0	1	1	1	1	1	0	1	1	1	1	1	1	1	1	1	0
1	1	1	1	1	0	0	0	1	1	1	1	1	1	1	0	1	1	1	0	0	1	1	1	1	1	1	0	1	1	1	1	1	1	1	1	1	0	1	1	1	1	1	1	1	1	1	1	0	1
1	1	1	1	0	0	0	0	0	1	0	1	1	1	1	0	1	1	1	0	1	1	0	1	0	0	0	0	1	0	0	1	0	0	0	1	1	1	0	0	1	0	1	0	1	1	0	1	0	0
1	1	0	0	0	0	0	1	0	1	0	1	1	1	1	0	1	0	1	1	0	1	0	1	0	0	0	1	0	0	1	1	0	0	0	1	1	1	0	0	1	1	1	1	0	0	0	1	0	0
0	0	0	0	0	1	0	1	0	0	0	1	0	0	0	1	0	0	0	1	0	0	1	0	0	1	0	0	0	0	0	1	0	0	1	0	1	1	0	0	0	0	0	0	0	0	1	0	0	0
1	1	1	0	1	1	1	1	1	1	1	1	1	1	1	1	1	1	1	0	1	1	1	1	0	1	1	0	1	1	1	1	1	1	1	1	1	1	1	1	1	1	1	1	1	1	1	1	1	0
1	1	1	1	1	1	1	1	1	1	1	1	1	1	1	1	1	1	1	0	1	1	1	0	1	1	1	1	1	1	0	1	1	1	1	1	1	0	1	1	1	1	1	1	1	1	1	1	0	1
1	1	0	1	0	1	1	1	0	1	0	1	1	1	1	1	1	1	1	0	1	1	0	0	0	1	1	1	1	1	1	1	1	0	1	1	1	0	1	0	1	1	1	0	1	1	1	1	0	1
0	0	1	0	0	0	0	0	0	0	0	0	1	0	0	0	0	0	0	1	1	0	0	0	1	1	0	0	0	1	0	0	0	0	0	1	0	0	1	0	0	1	1	1	0	0	0	0	0	0
0	0	0	0	0	0	0	0	0	1	0	1	0	0	0	0	0	0	0	0	0	1	0	0	0	0	0	0	0	0	0	0	0	0	0	0	1	0	1	0	0	0	1	0	0	0	1	1	0	0
0	0	1	0	0	0	0	0	0	0	0	1	0	0	1	0	0	1	0	1	0	0	0	0	0	0	0	0	0	0	0	0	0	0	0	1	1	0	0	0	0	0	0	0	0	0	1	1	1	0
0	1	0	0	0	0	0	1	0	1	0	1	1	0	1	1	1	0	0	1	0	0	0	0	0	1	0	0	0	0	0	0	1	0	0	1	1	0	0	0	0	0	0	0	0	0	0	0	1	0
0	1	1	0	0	0	0	0	0	1	1	1	1	0	1	0	1	0	1	0	0	0	0	0	0	0	0	0	1	0	1	0	0	0	0	1	1	0	0	0	0	1	1	0	0	0	0	0	0	1
0	1	0	0	0	0	0	1	1	1	0	1	1	1	1	0	1	0	1	0	0	0	0	1	0	0	0	0	1	0	0	0	1	0	0	1	1	1	0	0	1	0	1	0	1	0	0	1	1	0
1	1	1	1	0	0	1	1	1	1	1	1	1	1	1	0	1	1	1	1	1	1	0	0	1	1	0	0	1	1	1	1	1	1	0	1	1	1	1	0	1	1	1	1	1	0	1	1	0	0
1	1	1	0	1	0	1	1	1	1	1	1	1	1	1	0	1	1	1	0	1	0	0	0	0	1	0	0	1	1	1	1	1	0	0	1	1	0	1	0	1	1	1	0	1	0	0	0	0	0
0	1	1	0	0	0	0	0	0	0	0	1	1	0	1	0	0	0	0	0	1	1	0	0	0	1	0	0	1	0	1	0	0	0	0	1	1	0	0	0	1	0	1	0	1	0	0	1	0	0
1	1	1	1	0	0	1	1	0	1	1	1	1	1	1	0	1	1	1	0	1	1	0	0	1	1	1	0	1	1	1	1	1	0	1	1	1	0	1	0	1	1	1	0	1	1	1	1	1	1
0	0	0	0	0	0	0	0	0	0	0	1	0	0	1	1	0	0	0	1	0	1	0	0	0	1	0	0	0	0	0	0	1	0	0	0	1	0	0	0	0	0	0	0	1	0	0	0	0	0
1	0	1	1	0	0	0	1	1	1	0	1	1	0	1	0	1	0	1	0	0	1	0	1	0	0	0	0	1	0	0	0	1	0	0	0	1	0	1	0	1	0	0	0	1	1	0	1	0	1
0	0	0	0	0	0	0	0	1	0	0	1	1	0	0	0	1	0	0	1	1	1	1	0	0	0	0	0	1	0	0	0	0	0	0	1	1	0	1	0	0	0	0	0	0	1	1	1	0	0
1	1	0	0	1	0	0	0	1	1	0	1	1	0	1	0	1	0	1	0	0	0	0	0	0	1	0	0	1	0	0	0	0	0	1	1	1	0	0	1	1	0	1	0	0	0	0	1	0	0
1	1	1	0	0	0	0	1	1	1	0	1	1	0	1	1	0	1	0	0	1	0	1	0	0	0	0	0	1	0	0	0	1	0	0	0	1	0	0	0	1	0	1	0	0	0	0	1	1	1
0	0	0	0	0	0	0	0	0	1	0	0	1	0	0	0	0	0	0	0	0	0	0	0	0	0	0	1	0	0	0	0	1	0	0	1	0	0	0	0	0	1	0	1	0	0	0	1	0	0
1	1	1	0	0	1	0	1	1	1	1	1	1	1	1	0	1	1	1	0	1	1	0	1	0	1	0	0	1	1	1	1	1	0	1	1	1	1	1	0	1	0	1	1	1	1	1	1	0	1
1	1	0	0	1	0	0	1	1	1	0	1	0	1	1	0	1	1	1	0	1	1	0	0	0	0	0	0	1	1	1	1	1	0	1	1	1	1	1	1	1	1	1	0	1	0	0	1	0	0
1	0	1	1	0	1	1	1	0	1	0	1	1	0	1	1	1	1	1	0	0	0	1	0	0	0	0	0	1	1	0	0	0	0	1	1	1	0	0	0	1	0	1	1	1	0	0	1	0	0
1	1	1	0	0	0	1	1	0	1	1	1	1	1	1	1	1	1	1	0	1	1	0	0	1	1	1	0	1	1	1	1	1	1	1	1	1	1	0	0	1	1	1	0	1	1	1	1	1	0
1	1	1	0	0	0	0	1	0	1	0	1	1	1	1	0	1	1	1	0	0	0	0	1	0	0	0	0	1	0	0	1	0	0	0	1	1	1	1	0	1	1	1	0	1	1	1	0	0	0
1	1	1	1	0	1	0	1	1	1	1	1	1	1	1	1	1	1	1	1	1	1	1	1	1	1	1	1	1	1	0	1	1	1	0	1	1	1	0	1	1	1	1	1	1	1	0	1	0	0
0	0	1	0	0	0	0	0	1	0	0	0	0	0	0	0	0	0	0	1	0	0	0	0	0	0	0	0	0	0	0	1	1	0	1	0	1	0	0	0	0	1	0	1	0	0	0	1	0	1
1	0	1	0	0	0	0	1	0	1	0	1	1	0	1	0	1	0	1	1	0	0	0	0	0	0	0	0	0	0	0	0	0	0	0	1	1	0	0	0	1	0	0	0	0	0	1	1	0	0
1	0	1	0	0	0	1	1	1	1	1	1	1	1	1	0	1	1	1	0	1	1	1	1	1	1	1	0	1	1	1	0	1	1	0	1	1	1	1	1	1	1	1	1	1	1	1	1	0	1
1	1	1	1	1	1	1	1	1	1	1	1	1	1	1	1	1	1	1	1	1	1	1	1	1	1	1	1	1	1	1	1	1	1	1	1	1	1	1	1	1	1	1	1	1	1	1	1	1	1
1	0	1	1	0	0	1	1	1	1	1	1	1	1	1	0	1	1	1	0	1	1	0	0	1	1	1	1	1	1	1	1	1	0	1	1	1	0	1	0	1	1	1	0	1	1	1	1	0	0
1	1	1	0	0	1	0	1	0	1	0	1	1	0	1	1	1	0	1	0	1	1	0	0	0	0	0	0	1	0	1	1	1	0	0	1	1	1	1	0	1	0	1	0	0	1	1	1	1	0
1	1	1	0	0	0	1	1	0	1	0	1	1	1	1	0	1	1	1	0	1	1	0	0	0	1	0	0	1	1	1	1	1	0	0	1	1	0	1	0	1	0	1	0	1	1	1	1	0	0
1	1	1	0	1	0	1	1	1	1	1	1	1	1	1	1	1	1	1	1	1	1	1	0	1	1	1	0	1	1	1	1	1	1	0	1	1	1	1	0	1	1	1	1	1	1	0	1	0	1
1	1	0	0	1	0	0	1	1	1	0	1	0	0	1	1	1	1	1	1	0	1	0	0	0	0	0	0	1	0	1	1	0	0	0	1	1	0	1	0	0	0	0	0	0	0	1	1	0	0
1	0	1	0	0	1	1	1	0	1	1	1	1	1	1	1	1	1	1	0	1	1	0	1	1	1	0	0	1	1	0	1	1	0	0	1	1	1	1	0	1	1	1	1	1	1	1	1	0	1
1	1	1	1	0	0	1	1	0	1	1	1	1	1	1	1	1	1	1	0	0	1	0	1	1	1	1	0	1	1	1	1	1	0	1	1	1	1	1	0	1	1	1	1	1	1	1	1	0	1
1	1	1	1	0	1	1	1	0	1	1	1	1	0	1	1	1	1	1	0	1	1	1	0	1	0	0	0	1	1	1	1	1	0	1	1	1	0	1	0	1	1	1	1	1	1	1	1	1	1
1	1	1	1	1	1	1	1	1	1	1	1	1	1	1	1	1	1	1	1	1	1	1	1	1	1	1	0	1	1	1	1	1	1	1	1	1	0	1	1	1	1	1	1	1	1	1	1	1	1
1	1	1	1	1	0	0	1	1	1	1	1	1	1	1	0	1	1	1	0	1	1	1	1	1	1	1	1	1	1	1	1	1	0	0	1	1	1	1	1	1	1	1	1	1	1	1	1	1	0
1	0	1	0	0	0	0	1	1	1	0	1	1	1	1	0	1	1	1	1	1	1	0	1	0	1	0	0	1	1	1	0	0	0	0	1	1	0	1	0	1	1	1	0	1	0	0	1	0	0
0	1	0	0	0	1	0	0	0	0	0	1	1	0	0	0	1	0	0	0	0	0	1	0	0	0	0	0	0	0	0	1	0	0	0	1	1	1	0	0	0	1	0	0	0	1	0	1	0	0
1	1	1	0	0	0	0	0	1	1	0	1	1	0	1	0	1	1	1	0	1	1	1	0	1	1	1	0	0	1	0	1	0	0	0	1	1	0	1	0	1	1	1	1	1	1	1	1	1	0
1	1	1	1	1	1	1	1	1	1	1	1	1	1	1	1	1	1	1	0	1	1	0	1	1	1	0	0	1	1	1	1	1	0	1	1	1	0	1	0	1	1	1	1	1	1	0	1	1	1
1	0	0	0	0	0	0	0	1	1	0	0	1	0	1	1	0	1	1	0	1	0	0	0	0	0	0	0	1	0	0	1	1	0	0	1	1	1	1	0	0	1	1	0	1	0	0	1	1	0
1	0	0	0	0	0	0	0	0	0	0	1	1	0	1	0	1	0	0	0	0	1	0	0	0	1	0	1	0	1	1	0	0	0	1	1	1	1	0	0	0	0	1	0	1	1	1	1	0	1
1	1	1	1	1	1	1	1	1	1	1	1	1	1	1	1	1	1	1	1	1	1	1	1	1	1	1	0	1	1	1	1	1	1	1	1	1	1	1	1	1	1	1	1	0	1	1	1	1	1
1	0	0	0	1	0	0	0	0	0	0	1	1	0	1	1	0	0	1	0	1	0	0	0	0	0	0	1	0	0	0	0	0	0	0	1	1	0	0	0	0	0	0	0	0	0	0	1	0	0
1	1	1	0	0	0	0	1	1	1	0	1	1	1	1	0	1	0	1	0	0	0	1	1	0	0	0	0	1	1	1	1	0	0	1	1	1	1	1	0	1	0	0	0	0	1	1	1	0	0
1	1	1	0	0	0	0	0	0	1	0	1	0	0	1	1	0	1	0	1	0	0	0	1	0	0	1	0	0	1	1	0	1	0	0	1	1	0	0	0	0	0	0	1	0	0	0	0	0	1
1	0	0	0	1	1	0	1	0	1	0	0	1	0	1	1	1	0	1	0	1	0	0	0	0	0	0	1	1	1	1	0	0	0	0	1	1	0	1	0	1	1	0	0	1	0	0	1	1	0
1	1	1	0	0	0	0	1	0	1	0	1	1	0	1	0	1	0	1	0	1	1	1	0	0	1	0	0	1	1	1	1	0	0	0	1	1	1	0	0	1	0	1	0	0	0	0	1	0	0
1	1	1	1	1	1	1	1	1	1	1	1	1	1	1	1	1	1	1	0	0	1	1	0	0	0	0	0	1	1	1	1	1	0	1	1	1	1	1	1	1	1	1	1	1	0	1	1	0	0
1	1	0	0	0	1	0	1	1	1	0	1	1	0	1	0	1	1	1	1	1	0	0	0	0	0	0	0	1	0	0	0	1	0	0	1	1	0	0	0	1	1	1	0	1	0	1	1	1	0
1	0	1	0	0	0	0	1	0	1	0	1	1	0	1	0	1	1	1	1	0	1	0	1	0	0	0	0	1	1	1	1	0	0	0	0	1	1	0	0	1	1	1	0	1	0	1	0	0	0
1	1	1	1	0	1	1	1	1	1	1	1	1	1	1	0	1	1	1	1	1	1	1	1	1	1	0	0	1	1	1	1	1	0	1	1	1	1	1	0	1	1	1	1	1	1	1	1	0	1
1	1	1	0	0	0	1	1	0	1	0	1	1	0	1	1	1	1	1	0	1	1	1	0	0	0	0	0	1	0	1	1	1	1	0	1	1	1	1	0	1	1	1	0	1	0	1	1	0	0
1	1	0	0	0	0	0	1	1	1	1	1	1	1	1	1	1	1	1	0	1	0	0	1	1	0	0	0	1	0	0	1	0	0	0	1	1	0	1	0	1	0	0	1	1	0	0	1	1	0
1	1	1	1	0	0	0	1	0	1	1	1	1	1	1	0	1	1	1	0	0	0	0	0	1	1	0	1	1	0	0	0	1	0	0	1	1	1	0	0	1	1	1	0	1	0	1	1	0	1
1	1	1	1	0	0	1	1	1	1	0	1	1	1	1	0	1	0	1	0	0	1	1	0	0	0	0	0	1	1	1	1	1	0	1	1	1	1	1	0	1	1	1	0	1	0	0	1	1	1
1	1	1	1	0	0	0	1	1	1	0	1	1	1	1	1	1	1	1	0	0	1	0	0	0	1	0	0	1	1	1	1	1	0	1	1	1	0	0	0	1	1	1	0	1	0	0	1	0	1
1	1	1	1	1	1	1	1	1	1	1	1	1	1	1	1	1	1	1	1	1	1	1	1	1	1	1	0	1	1	1	1	1	1	1	1	1	1	1	1	1	1	1	1	1	1	1	1	1	1
1	0	1	1	0	0	0	0	0	1	0	1	1	0	1	0	1	0	1	0	0	0	1	0	0	0	0	0	0	0	0	0	0	0	1	0	1	1	0	0	0	0	0	0	0	0	0	1	1	1
1	1	1	0	1	1	1	1	1	1	1	1	1	1	1	0	1	1	1	1	1	0	1	1	1	0	1	0	1	1	1	1	1	1	1	1	1	1	0	0	1	1	1	1	1	1	1	1	0	0
1	1	1	1	1	1	1	1	1	1	1	1	1	1	1	1	1	1	1	0	1	1	1	1	1	1	1	0	1	1	1	1	1	1	1	1	1	1	1	1	1	1	1	1	1	1	1	1	1	1
1	1	1	0	0	0	0	1	1	1	0	1	1	0	1	0	1	1	1	0	0	0	0	1	0	1	1	0	1	1	1	1	0	0	0	1	1	0	1	0	1	0	1	0	1	1	0	1	0	1
1	1	1	1	0	1	0	1	1	1	1	1	1	1	1	0	1	1	1	1	1	1	1	0	1	1	1	0	1	1	1	1	1	0	0	1	1	1	1	1	1	1	1	1	1	1	1	1	1	1
1	0	1	0	0	0	0	1	0	1	0	1	1	0	0	0	0	0	1	1	0	1	0	0	0	0	0	0	1	1	0	0	0	0	0	1	1	0	1	0	0	0	1	0	0	1	0	1	0	0
1	1	1	0	1	0	0	0	1	1	0	1	1	0	1	0	1	1	1	0	0	1	1	0	0	0	0	0	1	0	1	1	1	0	0	1	1	0	0	0	1	0	1	1	0	1	1	1	0	0
1	0	1	0	0	0	0	0	0	1	0	0	0	0	1	1	1	0	1	0	0	1	0	0	0	0	0	0	0	0	1	1	0	0	0	1	0	0	1	0	0	0	1	0	1	0	0	1	0	0
1	1	0	0	0	0	0	1	0	1	1	1	1	1	1	0	1	1	1	0	1	0	1	1	1	1	0	0	1	1	1	1	1	0	1	1	1	1	1	0	1	0	1	0	1	0	0	1	1	1
1	1	1	1	1	1	0	1	1	1	1	1	1	1	1	0	1	1	1	0	1	0	1	0	1	1	1	0	1	1	1	1	1	1	1	1	1	0	1	1	1	1	1	1	1	1	1	1	1	1
0	0	0	0	1	0	0	0	0	1	0	0	1	0	1	0	0	0	0	0	0	0	0	0	0	0	0	1	1	0	0	0	1	0	0	0	0	1	0	0	0	0	0	0	0	0	0	1	0	0
1	1	1	1	0	1	0	1	1	1	0	1	1	1	1	1	1	1	1	0	1	1	0	1	0	0	1	0	1	1	0	1	0	0	0	1	1	0	1	1	0	0	0	0	1	1	0	1	0	0
0	0	1	1	0	0	0	0	0	1	0	0	1	0	1	0	0	0	0	0	0	0	0	0	0	0	0	0	0	0	0	1	0	1	0	1	1	0	0	0	0	0	0	0	1	0	0	0	0	0
1	1	1	1	0	0	1	0	0	1	1	1	1	1	1	1	1	1	1	1	0	1	0	1	0	1	1	1	1	1	1	1	1	1	1	1	1	1	1	0	1	1	1	1	1	0	0	1	1	0
1	1	1	0	0	0	0	0	0	1	0	1	1	0	1	0	1	1	1	1	1	0	0	1	0	0	1	0	1	1	0	0	0	0	0	1	1	0	1	0	0	0	1	0	1	1	0	1	0	0
1	0	0	0	1	0	0	1	0	1	0	0	0	0	0	0	0	0	0	1	0	0	1	0	0	0	0	0	0	1	0	0	0	0	0	0	1	0	1	0	0	0	0	0	0	1	0	0	0	0
1	1	1	1	1	1	1	1	1	1	1	1	1	1	1	1	1	1	1	1	1	1	1	0	1	1	1	0	1	1	1	1	1	1	1	1	1	1	1	1	1	1	1	1	1	1	1	1	1	1
1	1	1	0	0	0	0	1	0	1	1	1	1	1	1	0	1	1	1	0	0	1	1	1	0	0	1	0	1	1	1	1	1	0	1	1	1	1	1	0	1	1	1	1	1	1	1	1	0	0
1	1	1	0	0	0	0	0	0	1	1	1	1	0	1	1	1	1	1	0	1	0	1	0	0	1	0	0	1	0	0	0	1	0	1	1	1	1	0	0	1	0	1	0	0	0	0	1	0	0
1	1	1	0	0	0	0	1	0	1	0	0	1	0	1	1	1	0	1	1	0	1	0	0	0	0	0	0	0	1	0	0	1	0	0	1	1	0	0	0	0	0	1	0	0	0	1	1	0	0
0	1	1	0	1	0	0	1	0	1	1	0	1	0	0	0	0	1	0	0	1	0	0	0	0	0	0	0	0	0	0	0	0	0	0	0	0	1	0	0	0	0	0	0	0	0	0	0	1	0
1	1	1	0	0	0	1	1	1	1	1	1	1	1	1	1	1	1	1	1	1	1	0	1	1	0	1	0	1	1	1	1	1	0	1	1	1	1	1	0	1	1	1	1	1	0	1	1	0	1
1	1	0	0	0	0	0	1	0	0	0	1	1	0	1	1	1	0	1	0	1	0	0	0	0	0	0	0	1	1	0	0	1	0	0	1	1	0	0	0	0	1	1	1	0	0	0	1	0	0
1	1	1	1	0	0	1	1	1	1	1	1	1	1	1	1	1	1	1	0	0	1	1	0	0	0	0	0	1	1	1	1	1	0	0	1	1	1	1	0	1	1	1	0	1	1	1	1	1	1
1	1	1	0	0	1	1	1	0	1	0	1	1	0	1	0	1	1	1	0	0	1	0	0	0	1	1	0	1	1	0	1	1	0	1	1	1	0	1	0	1	0	1	0	0	1	0	1	0	0
1	1	1	1	0	0	0	1	0	1	0	1	1	0	1	0	1	1	1	1	0	1	0	0	1	0	0	1	1	1	0	1	0	0	0	1	1	0	0	0	1	0	0	1	1	1	0	1	0	1
1	1	1	1	1	1	1	1	0	1	0	1	1	0	1	0	1	1	1	0	0	1	0	0	1	1	0	0	1	1	0	0	1	0	1	1	1	0	0	0	1	0	1	0	0	0	0	1	0	1
1	1	1	0	0	0	0	0	0	1	0	0	0	0	1	0	1	1	1	1	0	0	0	1	0	0	0	1	1	0	0	0	1	0	0	1	1	0	0	0	1	0	1	1	0	1	0	1	0	0
1	0	1	1	0	0	0	1	1	1	1	1	1	1	1	0	1	1	1	0	1	0	1	0	1	0	0	0	1	1	1	0	0	1	0	1	1	0	1	0	0	1	0	1	1	1	1	1	1	0
1	1	1	0	0	1	0	1	0	1	0	1	1	0	1	0	1	0	1	1	0	0	0	0	0	0	0	0	1	1	0	1	1	0	0	1	1	1	0	0	1	0	1	0	1	0	0	1	0	1
1	1	1	1	1	1	1	1	1	1	1	1	1	1	1	1	1	1	1	1	1	1	1	1	1	1	1	1	1	1	1	1	1	1	1	1	1	1	1	1	1	1	1	1	1	1	1	1	1	1
1	1	1	0	1	0	1	1	0	1	0	1	0	1	1	0	1	1	1	0	1	0	0	0	0	0	0	0	1	1	0	1	1	0	1	1	1	0	1	0	1	0	1	0	1	1	0	0	0	0
1	0	0	0	0	0	0	1	0	1	0	1	1	0	1	0	1	0	0	0	0	1	1	0	0	1	0	0	1	0	0	1	0	0	0	1	1	0	0	0	0	0	1	0	0	0	0	1	0	1
1	1	1	0	0	0	0	0	0	1	0	1	1	1	1	0	1	0	1	0	0	0	1	0	0	0	0	0	1	0	1	1	0	0	0	1	1	1	0	0	1	0	1	0	0	0	0	1	0	0
1	1	1	0	0	0	0	1	1	1	0	1	1	1	1	0	1	1	1	1	1	1	0	0	0	1	1	0	1	0	0	1	1	1	0	1	1	1	1	0	1	1	1	0	1	0	1	1	0	0
0	0	1	0	0	1	0	0	0	0	0	1	1	0	0	0	1	1	1	0	0	0	0	0	0	0	0	0	1	0	0	1	0	0	0	1	1	0	1	0	0	0	0	0	0	1	0	1	0	0
1	1	1	1	0	0	0	1	0	1	0	1	1	1	1	1	1	1	1	0	0	0	1	1	0	1	0	0	1	1	1	1	1	0	1	1	1	1	1	0	1	1	1	0	1	0	0	1	1	1
1	1	1	1	0	1	0	1	0	1	1	1	1	1	1	0	1	1	1	0	1	1	1	0	0	1	0	0	1	1	0	0	1	0	1	1	1	0	1	0	1	0	1	1	1	1	1	1	1	0
1	0	1	0	0	0	1	1	0	1	0	1	1	1	1	1	1	1	1	0	0	0	1	0	1	1	0	1	1	0	1	0	0	0	0	1	1	1	1	0	1	1	1	0	1	0	0	0	0	0
1	1	1	1	1	1	1	1	1	1	1	1	1	1	1	1	1	1	1	0	1	1	1	0	0	1	0	1	1	1	1	1	1	1	0	1	1	1	1	1	1	0	1	1	1	0	1	1	1	1
1	1	1	0	0	0	0	0	1	0	0	1	0	0	1	0	1	1	0	0	0	1	0	1	0	0	0	0	1	0	0	1	0	0	0	1	1	0	0	0	1	0	1	0	0	0	0	0	0	0
1	0	1	0	1	0	0	1	0	1	0	1	1	0	1	0	0	0	1	0	0	0	0	1	0	0	1	1	1	0	0	0	1	0	1	1	1	0	0	0	1	0	0	0	0	1	0	1	0	0
1	0	1	0	1	0	0	0	0	1	0	1	1	1	1	0	1	0	1	0	0	1	1	1	0	0	0	0	1	0	1	0	1	0	0	1	1	1	1	0	1	0	1	0	1	0	0	1	0	1
1	0	1	1	0	1	0	0	0	1	0	1	1	0	1	0	1	1	0	0	0	1	0	0	0	0	0	0	1	1	1	0	1	0	1	1	1	0	0	0	1	0	1	0	1	1	0	1	0	0
1	1	1	1	1	1	1	1	1	1	1	1	1	1	1	1	1	0	1	0	1	1	1	1	1	1	1	0	1	1	1	1	1	1	1	1	1	1	1	1	1	1	1	1	1	1	1	1	1	1
1	1	1	1	0	0	1	1	1	1	1	1	1	1	1	1	1	1	1	0	1	1	0	0	0	1	1	0	1	1	1	1	1	0	0	1	1	0	1	0	1	1	1	1	1	1	0	1	0	0
1	1	1	0	0	0	0	1	0	1	1	1	1	1	1	0	1	1	1	1	0	1	0	0	0	0	0	0	1	1	1	1	1	0	0	1	1	1	1	0	1	0	1	0	1	0	0	1	1	1
1	1	1	1	1	0	0	1	1	1	0	1	1	1	1	0	1	1	1	0	0	1	1	1	0	0	0	0	1	0	1	1	0	0	0	1	1	0	0	1	1	1	1	0	1	1	0	1	0	0
0	0	0	0	0	1	0	1	0	1	0	1	0	0	1	0	1	0	1	0	0	1	0	0	0	0	0	1	1	0	1	0	0	1	0	0	1	0	1	0	0	0	0	0	0	0	1	0	0	0
1	1	1	1	0	1	0	1	1	1	1	1	1	1	1	0	1	0	1	0	1	1	0	0	0	1	1	0	1	1	1	0	1	1	1	1	1	1	1	0	1	1	1	1	0	1	0	1	0	0
1	1	1	1	0	0	0	1	1	1	0	1	1	1	1	0	1	0	1	0	0	1	1	1	0	1	0	0	1	1	1	0	1	0	0	1	1	0	1	0	0	0	1	0	1	0	0	1	0	0
0	0	1	0	0	1	1	0	1	1	0	0	0	0	1	0	1	0	0	0	0	0	0	0	0	0	0	0	0	0	0	0	0	0	0	0	0	0	0	0	0	1	0	0	0	0	0	1	0	0
1	1	1	1	0	0	1	1	0	1	1	1	1	1	1	0	1	1	1	1	0	1	1	0	0	1	1	0	1	1	0	1	0	0	0	1	1	1	1	0	1	1	1	1	1	1	0	1	0	1
0	1	1	1	0	0	0	1	0	0	0	1	1	0	1	1	1	0	1	1	0	0	0	0	0	0	0	0	0	1	0	0	1	0	1	1	1	0	0	0	1	0	0	0	0	1	0	1	0	0
1	1	1	0	0	0	0	1	1	1	0	1	1	1	1	1	1	0	0	1	1	0	0	1	0	1	0	0	1	1	0	0	0	0	0	1	1	1	0	0	0	1	1	0	1	0	0	1	0	1
1	0	1	0	0	0	0	0	1	1	0	1	1	0	0	1	1	0	0	1	0	0	0	0	0	1	0	0	1	0	0	0	0	0	1	1	1	0	1	0	0	0	0	0	0	1	0	1	0	0
1	1	1	0	1	0	1	1	1	1	1	1	1	1	1	1	1	1	1	1	0	1	1	1	1	1	0	1	1	1	1	1	1	0	1	1	1	1	1	0	1	1	0	1	1	1	1	1	0	1
0	0	0	0	0	0	0	1	0	0	0	1	1	0	1	0	1	0	1	1	0	0	0	0	0	1	1	0	1	1	1	1	0	0	0	1	1	1	0	0	1	0	1	0	1	1	1	1	0	0
1	1	1	0	1	1	1	1	1	1	1	1	1	1	1	1	1	1	1	0	1	1	1	1	1	1	1	0	1	1	1	1	1	0	1	1	1	0	1	1	1	1	1	1	1	0	0	1	1	1
1	1	1	1	1	1	1	1	1	1	1	1	1	1	1	1	1	1	1	1	1	1	1	1	1	1	1	1	1	1	1	1	1	1	1	1	1	1	1	1	1	1	1	1	1	1	1	1	1	1
0	1	0	0	0	1	1	1	0	1	0	1	1	1	1	0	1	1	1	0	0	0	1	0	1	1	0	0	1	0	1	1	1	0	1	1	1	0	1	0	1	0	1	1	1	0	0	1	0	0
1	1	1	0	0	1	0	1	1	1	0	1	1	1	1	0	1	1	1	0	0	0	1	0	0	0	0	0	1	0	1	0	0	0	0	1	1	1	0	0	1	1	1	0	0	0	0	1	0	0
1	0	1	1	0	0	0	1	1	0	0	1	1	1	1	0	0	0	0	0	1	0	0	0	0	0	0	0	1	0	0	0	0	0	0	1	1	0	0	0	0	0	1	0	1	0	0	1	0	0
1	1	1	0	1	0	0	1	1	1	1	1	1	1	1	0	1	1	1	0	1	1	1	0	1	0	0	0	1	1	1	1	1	0	1	1	1	0	1	0	1	1	1	0	1	1	0	1	0	0
1	1	1	1	1	0	1	1	1	1	1	1	1	1	1	1	1	1	1	1	1	1	0	1	1	1	1	0	1	1	1	1	1	0	1	1	1	1	1	0	1	1	1	0	1	1	1	1	1	0
1	0	0	1	0	0	0	1	1	1	0	1	1	1	1	1	1	0	1	1	0	1	1	1	0	1	0	0	1	0	0	0	1	0	0	1	1	1	0	0	1	0	1	1	1	0	0	1	0	1
1	1	1	1	0	0	0	0	0	1	0	1	1	1	1	1	1	1	1	0	1	1	1	1	0	0	1	0	1	1	1	1	0	0	0	1	1	1	0	0	1	1	1	0	1	0	0	1	1	0
1	0	1	0	0	0	1	1	0	1	0	1	1	0	1	0	1	0	1	1	0	1	0	1	0	0	1	0	1	1	1	0	0	0	1	1	1	0	1	0	0	0	0	0	1	0	0	1	0	1
1	1	1	0	0	0	0	1	0	1	0	1	1	1	1	0	1	1	1	0	1	1	1	0	1	0	1	0	1	1	1	0	0	0	0	1	1	1	0	0	1	1	1	0	1	1	1	1	0	1
1	1	1	0	0	0	0	0	0	1	0	1	1	0	1	0	1	0	1	1	0	1	1	0	1	1	1	0	1	1	0	1	1	0	1	1	1	0	0	0	1	1	1	0	1	0	0	1	1	0
1	1	1	1	1	1	1	1	1	1	1	1	1	1	1	1	1	1	1	1	1	1	1	1	1	1	1	1	1	1	1	1	1	1	1	1	1	1	1	1	1	1	1	1	1	1	1	1	1	1
1	1	1	0	0	0	0	1	0	1	0	1	1	0	1	1	1	1	1	0	0	1	1	0	0	0	0	1	1	1	1	0	0	0	0	1	1	0	1	0	1	1	1	0	0	1	0	1	0	0
1	1	1	1	1	0	1	1	1	1	1	1	1	1	1	1	1	1	1	1	1	1	1	1	0	1	1	0	1	1	1	1	1	0	1	1	1	1	1	0	1	1	1	1	1	1	1	1	1	1
1	0	1	0	0	1	0	1	1	1	0	1	1	0	1	0	1	0	0	0	0	0	0	0	0	0	0	0	1	0	1	0	0	0	0	1	1	1	0	0	1	0	0	1	0	0	0	1	0	1
1	1	1	0	1	0	1	0	0	1	0	1	1	0	1	1	1	1	1	0	0	0	0	1	0	1	0	0	1	1	0	1	1	0	0	1	1	0	1	0	1	1	1	0	1	0	0	1	0	1
1	1	1	0	0	0	1	1	0	1	1	1	1	1	1	1	1	1	1	1	1	1	0	0	0	0	1	0	1	1	1	1	0	0	1	1	1	0	1	0	1	1	1	1	1	1	1	1	0	0
1	1	0	0	1	0	1	0	1	0	0	1	1	0	1	0	0	1	1	0	0	1	0	0	0	0	0	1	1	1	0	0	1	0	0	1	1	0	1	0	1	0	1	1	1	0	0	1	0	0
1	1	1	1	0	0	0	1	1	1	0	1	1	1	1	1	1	1	1	1	0	0	0	0	0	1	0	0	1	1	1	1	0	1	1	1	1	0	1	0	1	1	1	0	0	1	0	1	0	0
1	1	1	1	1	1	1	1	1	1	1	1	1	1	1	0	1	1	1	0	1	1	0	0	1	1	0	1	1	1	1	1	1	1	1	1	1	0	1	1	1	1	1	1	1	1	1	1	1	1
0	0	1	0	0	1	0	0	1	1	0	0	0	0	0	1	0	1	0	1	0	0	0	1	0	0	0	0	0	0	0	0	1	0	0	0	1	0	1	0	0	0	1	0	0	0	1	1	1	0
1	1	0	0	0	1	0	1	0	1	0	1	0	0	1	1	1	1	0	1	0	1	0	0	0	0	0	0	1	0	0	0	1	0	1	0	1	0	1	0	1	1	0	0	0	1	1	1	0	0
1	1	1	1	0	1	1	1	1	1	1	1	1	1	1	0	1	1	1	0	1	1	0	0	0	0	1	0	1	1	1	1	1	1	1	1	1	1	0	0	1	0	1	0	1	1	0	1	0	0
1	1	1	1	0	1	1	1	0	1	0	1	1	1	1	1	1	1	1	0	1	1	1	1	0	1	0	0	1	1	1	1	1	1	1	1	1	1	1	1	1	1	1	1	1	1	1	1	0	1
1	1	1	1	0	0	1	1	1	1	1	1	1	1	1	1	1	1	1	0	0	0	1	0	0	1	1	0	1	1	0	1	0	0	1	1	1	0	0	0	1	0	1	1	1	0	0	1	0	0
1	1	1	0	0	0	1	1	0	1	1	1	1	1	1	0	1	1	1	0	0	0	0	0	0	0	1	1	1	0	1	0	1	0	1	0	1	1	1	0	1	0	1	0	1	0	0	1	0	0
1	1	1	0	0	1	0	1	0	1	0	1	1	1	1	0	1	0	1	1	0	1	0	0	0	0	0	1	1	0	0	1	1	0	1	1	1	0	0	0	1	1	1	1	1	0	1	1	1	0
0	0	0	0	0	0	0	0	0	0	0	0	0	0	1	0	1	0	0	0	0	0	0	0	0	0	0	0	0	0	1	0	1	0	0	1	1	0	0	0	0	0	1	1	0	0	0	0	0	1
1	1	1	1	1	1	1	1	1	1	1	1	1	1	1	0	1	1	1	0	1	1	1	0	1	1	1	1	1	1	1	1	1	1	1	1	1	0	1	0	1	1	1	1	1	1	1	1	1	1
1	1	1	0	0	1	0	0	0	1	1	1	1	1	1	1	1	0	1	0	1	1	0	0	1	1	1	1	1	1	1	1	1	0	1	1	1	0	0	0	1	1	1	0	1	0	0	1	0	1
1	1	1	0	0	0	0	1	0	1	0	1	1	0	1	0	1	1	1	0	1	1	0	1	0	1	1	0	1	1	0	1	1	0	0	1	1	1	0	0	1	1	1	1	1	1	1	1	0	1
0	0	1	0	0	1	0	0	0	0	0	1	1	0	0	1	1	0	0	1	0	0	1	0	0	0	0	0	1	0	0	1	0	0	0	1	1	0	1	0	0	0	0	0	0	0	0	1	0	0
1	1	1	1	0	1	0	1	1	1	0	1	1	1	1	1	1	1	1	0	0	1	0	0	1	1	1	0	1	1	1	1	1	1	0	1	1	0	1	0	1	1	0	0	1	0	1	1	1	1
1	1	0	0	0	1	1	0	1	1	0	1	1	0	1	1	1	0	1	0	0	0	0	0	0	1	1	0	0	0	1	0	1	0	0	1	1	1	0	0	1	1	1	1	1	0	1	1	0	0
1	1	1	1	1	1	1	1	1	1	1	1	1	1	1	1	1	1	1	1	1	1	1	1	1	1	1	0	1	1	1	1	1	1	1	1	1	1	1	0	1	1	1	1	1	1	1	1	1	1
1	0	0	0	0	0	0	1	0	0	0	0	0	0	1	0	1	0	0	0	0	0	1	1	0	0	0	0	1	1	0	0	0	0	0	1	0	0	1	0	0	0	0	0	0	0	0	0	0	1
1	1	1	0	0	1	0	1	0	1	1	1	1	0	1	1	1	1	1	0	1	1	0	0	1	1	0	0	1	1	1	1	1	0	1	1	1	0	1	0	1	1	0	0	1	0	0	1	1	0
1	0	1	0	0	0	0	0	0	0	0	1	1	0	1	0	1	1	0	0	0	0	0	0	0	0	0	0	0	0	0	1	0	0	0	1	1	0	1	0	0	0	1	0	0	0	0	1	0	0
1	0	0	0	0	0	0	1	1	1	0	1	1	0	1	0	0	1	1	0	1	0	0	0	0	0	0	0	1	1	1	0	0	0	1	0	1	0	0	0	0	0	1	0	0	0	1	1	0	0
1	0	1	0	0	0	0	0	0	1	0	1	0	0	0	1	0	0	1	1	1	0	0	1	0	0	0	0	1	0	0	1	0	0	0	1	1	1	0	0	1	1	1	0	0	1	0	1	1	0
1	1	1	1	1	1	1	1	1	1	1	1	1	1	1	0	1	1	1	1	1	1	1	1	1	1	1	0	1	1	1	1	1	1	0	1	1	1	1	1	1	1	1	1	1	1	1	1	1	1
0	1	0	0	0	1	0	0	0	0	0	0	0	0	0	0	0	1	0	0	1	0	0	0	0	0	0	1	0	0	0	0	0	0	0	1	1	1	1	0	0	0	0	1	0	0	0	0	0	1
0	0	0	0	0	0	0	0	0	1	0	0	0	0	1	1	0	0	0	0	0	1	0	1	0	0	0	0	1	0	1	0	0	0	1	1	1	0	1	0	0	1	0	0	0	1	0	1	0	1
1	1	1	1	0	0	0	1	1	1	1	1	1	1	1	1	1	1	1	0	1	1	1	0	1	0	0	0	1	1	0	1	1	0	1	1	1	1	1	0	1	1	1	0	1	1	1	1	0	1
1	1	1	0	0	0	0	1	1	1	1	1	1	1	1	1	1	1	1	0	1	1	1	1	0	1	0	1	1	1	1	1	1	0	1	1	1	0	1	0	1	1	1	1	1	0	1	1	1	1
1	1	1	0	1	0	0	1	1	1	1	1	1	1	1	0	1	1	1	0	1	1	1	1	1	1	0	1	1	1	1	1	1	0	1	1	1	1	1	0	1	0	1	0	1	1	1	1	1	0
1	1	1	0	0	1	0	0	0	1	0	1	1	1	1	0	1	0	1	0	0	1	0	0	1	0	0	0	1	0	0	0	0	0	0	0	1	1	0	0	0	0	1	0	1	0	0	1	0	0
1	0	1	0	1	0	1	1	0	0	1	1	1	0	0	0	1	0	1	0	0	0	0	0	0	0	0	0	1	1	0	1	1	0	0	1	1	0	0	0	1	1	1	1	1	0	1	1	0	0
1	1	1	0	0	0	0	1	1	1	1	1	1	1	1	0	1	1	1	0	1	1	1	0	1	0	0	0	1	0	1	1	1	0	1	1	1	1	1	0	1	0	1	1	0	1	0	1	0	0
1	1	1	1	0	0	0	1	1	1	1	1	1	0	1	1	1	1	1	1	1	1	1	1	1	1	1	0	1	1	1	0	0	0	0	1	1	1	1	1	1	0	1	1	1	0	0	1	1	0
1	0	0	0	1	0	0	0	0	0	0	0	1	0	1	0	0	1	0	0	0	0	0	0	0	1	0	0	0	1	0	0	0	0	0	1	1	0	1	0	0	1	0	1	1	0	0	1	0	0
1	1	1	0	0	0	0	1	0	1	0	1	1	1	1	1	1	1	1	0	1	1	1	0	0	0	0	0	1	1	0	0	0	0	1	1	1	1	0	0	1	1	0	0	1	0	1	1	0	1
1	1	1	1	0	0	0	1	1	1	1	1	1	1	1	0	1	1	1	0	1	0	0	0	1	1	0	1	1	1	1	0	1	0	1	1	1	1	0	1	1	1	1	0	1	0	1	1	1	1
0	0	0	0	0	0	0	0	0	0	0	0	0	0	1	0	1	0	0	0	0	0	0	0	0	0	0	0	0	0	0	0	0	0	1	0	0	1	1	0	0	0	0	0	1	0	0	1	0	0
1	0	0	0	0	1	1	0	0	1	0	1	0	0	1	0	1	1	1	1	0	1	0	1	0	1	0	1	1	1	1	0	1	0	1	1	1	0	1	0	1	0	1	1	1	0	0	1	0	1
1	1	1	0	0	0	0	1	0	1	0	1	0	0	1	0	1	0	0	0	1	1	1	1	0	1	0	0	1	0	0	1	0	0	0	1	1	0	0	0	0	0	1	0	1	0	0	1	0	0
1	1	1	0	0	0	0	0	0	1	0	0	0	0	1	1	1	0	0	0	0	0	0	0	0	1	0	0	1	0	0	1	0	0	1	1	1	0	0	0	0	0	0	0	0	0	1	1	0	0
1	1	1	1	0	0	0	1	1	1	1	1	1	1	1	0	1	1	1	0	0	1	1	1	0	1	0	0	1	1	0	1	1	0	0	1	1	1	1	0	1	0	1	1	1	1	0	1	0	1
1	0	1	0	0	0	0	1	1	1	0	1	1	1	1	1	1	1	1	0	1	1	0	0	1	1	1	0	1	1	1	1	1	0	1	1	1	1	0	0	1	0	1	0	1	0	0	1	1	0
0	0	1	0	0	1	0	0	0	0	0	0	0	0	1	1	1	1	1	0	1	0	0	0	0	0	0	0	0	1	0	0	0	0	1	0	1	0	0	0	1	0	1	0	1	1	1	0	0	0
1	1	1	0	0	1	1	1	0	1	1	1	1	1	1	0	1	1	1	0	0	1	0	1	1	1	1	0	1	0	1	1	1	0	1	1	1	1	1	0	1	1	1	1	1	0	1	1	1	0
1	1	1	0	0	1	0	0	0	1	0	0	1	0	1	1	1	1	1	1	0	0	0	0	0	0	0	0	1	1	0	0	0	0	0	1	1	0	1	0	1	1	0	0	1	0	0	1	1	0
0	0	0	0	0	0	0	1	0	0	0	0	0	0	0	0	1	0	0	0	0	1	0	0	1	1	0	0	1	0	0	0	0	0	1	0	1	1	0	0	0	0	0	0	0	0	0	1	0	0
0	1	1	0	0	0	0	1	1	1	0	1	0	0	1	0	1	0	0	0	0	0	0	0	0	1	1	1	0	0	0	1	0	0	0	1	1	0	0	0	1	0	0	0	1	0	1	1	0	0
1	1	1	1	1	1	1	1	1	1	0	1	1	1	1	0	1	1	1	1	0	1	1	1	1	1	1	0	1	1	0	1	1	0	1	1	1	0	1	0	1	1	1	1	1	1	1	1	1	0
1	1	1	1	0	1	1	1	0	1	1	1	1	1	1	1	1	1	1	0	1	1	0	1	1	1	0	1	1	1	1	1	0	0	1	1	1	0	1	0	1	0	1	1	1	1	1	1	0	0
1	1	1	0	1	0	0	0	1	0	0	1	0	0	1	0	1	1	1	0	0	0	0	0	0	0	0	0	1	1	0	0	0	0	1	1	1	0	1	0	0	0	1	0	1	0	0	1	1	0
1	1	0	0	0	1	0	1	0	1	0	1	1	1	1	0	0	1	1	1	0	0	0	1	0	0	0	0	0	1	1	0	1	0	0	1	1	1	1	0	0	1	1	1	1	0	0	1	0	0
1	0	1	0	0	0	0	0	0	0	0	1	1	0	1	1	0	0	1	0	0	0	0	0	0	0	0	0	0	0	0	1	0	0	1	1	1	0	0	0	0	1	0	1	0	0	0	1	1	0
1	1	0	0	0	0	0	1	1	1	0	1	1	0	1	1	1	1	1	0	1	1	0	0	0	1	1	0	1	0	1	0	1	0	0	1	1	0	0	0	1	0	1	0	1	0	0	1	0	0
1	0	1	0	0	1	0	1	1	1	0	1	1	0	1	0	1	1	0	0	0	1	0	1	0	0	0	0	1	1	0	0	0	0	0	1	0	0	0	0	1	1	1	0	0	1	0	1	0	0
1	0	0	0	0	0	0	0	0	1	0	1	1	0	1	0	1	1	1	0	0	1	0	0	0	0	0	0	0	0	0	0	1	0	0	1	1	1	1	0	1	0	1	0	1	0	0	0	0	1
1	1	1	0	0	0	0	1	1	1	0	1	1	0	1	1	1	0	0	1	0	1	0	0	0	0	0	0	1	1	1	0	0	0	0	1	1	0	0	0	1	1	0	1	1	0	0	1	0	0
1	1	0	0	1	0	0	1	0	1	0	1	0	0	1	0	1	0	1	0	1	0	1	0	0	0	0	0	1	1	0	0	0	0	0	1	1	0	0	0	0	0	1	0	1	0	0	1	0	0
1	1	1	1	0	0	0	0	1	1	0	1	1	1	1	1	1	1	1	1	0	1	0	1	0	1	1	0	1	0	1	1	1	0	1	1	1	0	1	0	1	1	0	0	1	1	0	1	0	0
1	1	1	1	1	0	0	1	0	1	0	1	1	0	1	0	0	1	1	0	0	0	0	0	0	0	1	0	1	1	0	1	0	0	0	1	1	1	1	0	1	0	1	0	0	1	1	1	0	0
0	1	0	0	0	1	1	0	0	1	0	0	0	0	0	0	1	0	0	0	0	0	0	0	0	0	0	0	0	0	0	1	0	0	0	0	1	0	0	0	0	0	0	0	0	1	1	0	0	1
1	0	1	0	0	0	0	1	0	0	0	0	0	0	0	1	1	0	0	0	0	0	1	0	0	0	0	0	1	1	0	0	1	0	0	0	1	0	0	0	0	0	0	1	0	0	0	0	0	0
1	1	1	0	0	0	0	1	1	1	0	1	1	1	1	0	1	1	1	1	1	1	0	1	1	1	1	0	1	0	1	1	0	0	0	1	1	0	1	0	1	0	0	0	1	0	1	1	0	0
1	1	1	0	0	0	0	0	1	1	0	1	0	0	1	0	1	0	1	0	0	0	0	0	0	0	0	1	0	1	0	0	0	0	0	1	1	0	0	0	1	0	1	0	1	0	1	1	0	0
1	1	0	0	0	0	0	1	0	1	0	1	0	1	1	1	1	1	1	0	0	1	0	1	1	0	0	0	1	1	0	1	0	0	0	1	1	1	0	0	1	0	1	1	1	0	1	1	0	0
1	0	1	0	0	0	0	0	1	0	0	1	1	0	0	1	0	0	0	0	1	0	0	0	0	0	0	0	0	1	0	1	0	0	0	1	0	0	0	0	0	0	0	1	0	0	0	0	0	0
1	0	1	0	0	0	0	0	0	1	0	1	1	0	0	0	0	1	0	1	1	0	0	1	0	1	0	0	0	1	0	0	0	0	0	1	1	1	0	0	0	0	0	1	1	0	1	1	0	0
0	0	1	0	1	1	0	0	1	1	0	1	0	0	1	0	1	1	1	0	1	0	0	0	0	0	0	0	1	0	0	0	0	0	0	0	1	0	1	0	0	0	0	1	1	0	1	1	0	0
1	1	1	1	0	1	0	1	1	1	0	1	1	1	1	0	1	1	1	0	1	1	0	1	0	1	1	0	1	1	1	1	1	0	0	1	1	1	0	1	1	1	1	0	1	0	1	1	1	1
1	1	0	1	0	0	0	0	0	1	0	1	1	1	1	1	1	1	1	0	0	0	1	0	1	1	0	0	1	1	1	0	1	0	1	1	1	0	0	0	1	0	1	1	1	0	1	1	0	0
1	1	1	0	0	0	0	0	1	1	0	1	1	1	1	0	1	1	1	0	0	0	0	0	0	0	0	0	1	0	0	0	0	0	1	1	1	1	1	0	1	0	1	0	1	1	0	1	0	0
1	1	1	0	0	1	0	1	0	1	0	1	1	0	1	0	1	0	1	1	0	0	0	0	0	0	0	1	1	0	1	1	0	0	0	1	1	1	0	0	1	0	1	0	0	0	0	1	1	0
1	1	1	1	0	0	0	1	0	1	1	1	1	1	1	0	0	1	1	1	1	1	1	0	0	0	0	0	1	0	0	1	1	0	0	1	1	0	1	0	1	1	0	0	1	0	0	1	1	0
1	1	1	1	0	0	1	1	1	1	1	1	1	1	1	0	1	1	1	1	1	1	1	0	1	1	1	0	1	0	1	1	1	1	0	1	1	1	1	0	1	1	1	1	1	1	1	1	0	1
1	1	1	1	1	1	0	1	0	1	1	1	1	1	1	1	1	1	1	0	0	1	1	1	1	1	1	0	1	1	1	1	1	1	1	1	1	0	1	1	1	1	1	1	1	1	1	1	1	1
1	1	1	1	1	1	1	1	1	1	1	1	1	1	1	1	1	1	1	0	1	1	1	1	1	1	0	1	1	1	1	1	1	0	1	1	1	1	1	0	1	1	1	1	1	1	1	1	1	1
1	1	1	1	0	0	0	1	0	1	1	1	1	1	1	0	1	1	1	0	1	0	0	0	0	1	0	0	1	1	1	1	1	0	0	1	1	1	1	1	1	1	1	1	1	1	1	1	0	1
1	1	1	1	0	0	1	1	1	1	1	1	1	1	1	0	1	1	1	0	1	1	1	0	0	1	1	1	1	1	1	1	1	1	1	1	1	1	1	1	1	1	1	1	1	1	1	1	1	0
1	1	1	0	1	0	0	1	0	1	0	1	1	1	1	1	1	1	1	0	1	0	0	0	1	1	0	0	1	1	1	1	0	0	0	1	1	0	0	0	1	1	1	0	1	1	1	1	0	0
1	1	1	1	0	0	0	1	1	1	1	1	1	1	1	0	1	1	1	0	0	1	0	0	0	1	0	1	1	1	1	1	1	1	0	1	1	0	1	0	1	1	1	1	1	1	0	1	0	1
1	0	1	0	0	1	0	0	0	0	0	0	0	0	0	0	0	0	0	1	1	0	0	0	0	0	0	0	0	0	0	0	0	0	0	1	0	0	1	0	0	0	0	0	0	0	0	0	0	0
1	1	1	1	0	0	0	1	1	1	1	1	1	1	1	0	1	0	1	1	1	0	0	1	1	1	1	0	1	1	1	1	0	0	1	1	1	1	1	0	1	1	1	1	1	0	0	1	0	1
1	1	1	1	1	1	0	1	1	1	1	1	1	1	1	0	1	1	1	0	1	1	1	1	1	1	1	1	1	1	1	1	1	0	1	1	1	1	1	1	1	1	1	0	1	1	1	1	1	1
1	1	1	0	0	0	0	0	1	1	0	0	0	0	0	0	0	0	0	0	0	0	0	0	1	1	0	0	0	0	1	1	0	0	1	1	1	0	0	0	0	1	1	0	0	0	1	1	0	0
1	1	0	0	0	0	0	1	1	1	0	1	1	1	1	0	1	1	1	0	1	1	0	0	0	1	0	0	1	0	1	0	0	0	1	1	1	1	1	0	0	0	1	0	0	1	0	1	0	0
1	0	1	0	0	0	0	1	0	1	0	1	1	0	1	0	1	0	1	0	1	0	1	0	0	0	0	0	1	1	0	0	0	0	1	1	1	1	0	0	1	0	0	0	0	0	1	1	0	0
1	0	1	0	0	0	0	1	0	1	0	1	1	1	1	1	1	1	1	0	0	0	1	0	0	1	0	0	1	1	1	1	1	0	1	1	1	0	0	1	1	1	1	1	1	1	1	1	1	0
1	1	1	1	1	1	0	1	1	1	1	1	1	1	1	0	1	1	1	0	1	1	1	1	1	1	1	1	1	1	1	1	1	1	1	1	1	0	1	0	1	1	1	1	1	1	1	1	0	1
1	0	1	0	1	0	0	1	1	1	0	1	1	0	1	1	1	1	1	0	0	0	1	0	0	0	0	0	1	0	1	1	1	0	0	1	1	0	0	0	0	0	1	0	1	1	0	1	0	1
1	1	1	1	1	1	1	1	1	1	1	1	1	1	1	1	1	1	1	1	1	1	1	1	1	1	1	0	1	1	1	1	1	1	1	1	1	1	1	1	1	1	1	1	1	1	1	1	1	1
1	1	1	1	1	0	1	1	1	1	1	1	1	1	1	1	1	1	1	0	0	1	1	1	1	1	1	1	1	1	1	1	1	1	1	1	1	1	1	1	1	1	1	1	1	0	1	1	0	1
1	1	1	0	0	1	1	1	0	1	0	1	1	1	1	0	1	1	1	1	1	1	1	1	0	1	0	0	1	1	1	1	0	0	1	1	1	1	0	0	1	0	1	0	1	0	0	1	0	1
1	1	1	0	0	1	0	1	1	1	1	1	1	1	1	1	1	1	1	0	1	1	0	1	1	1	0	1	1	1	1	1	0	0	1	1	1	1	1	0	1	0	1	0	1	1	1	1	1	1
1	0	1	0	1	0	0	1	0	1	0	1	1	0	1	1	1	1	1	0	1	1	0	0	0	0	0	0	1	0	0	1	1	0	0	1	1	1	0	0	1	1	1	1	1	1	0	1	1	0
1	1	1	1	1	1	1	1	1	1	1	1	1	1	1	1	1	1	1	0	1	1	1	1	1	1	1	0	1	1	1	1	1	0	1	1	1	0	1	1	1	1	1	1	1	1	1	1	1	0
1	0	1	0	0	0	0	0	0	1	0	1	1	1	1	0	1	1	1	0	1	1	0	0	0	0	1	0	1	1	0	1	1	0	1	0	1	1	1	0	0	1	0	0	1	0	0	1	0	0
1	1	0	0	0	0	0	0	0	1	0	1	1	0	1	0	1	1	1	0	1	0	0	0	0	0	0	0	1	1	1	1	1	0	0	1	1	0	1	0	1	0	1	1	1	1	0	1	0	0
1	1	1	0	0	0	1	1	0	1	1	1	1	1	1	1	1	1	1	1	1	1	1	1	0	0	0	0	1	1	1	1	1	0	1	1	1	0	1	0	1	1	1	1	1	1	1	1	0	0
1	1	1	1	1	0	1	1	1	1	1	1	1	1	1	1	1	1	1	1	1	1	1	1	1	1	0	0	1	1	1	1	1	0	1	1	1	1	0	1	1	1	1	1	1	1	1	1	1	0
1	1	1	1	1	0	0	1	0	1	0	1	0	1	1	0	1	1	1	1	0	1	0	0	1	0	1	0	1	1	1	0	0	0	0	1	1	1	1	0	1	1	1	0	1	1	0	1	0	0
1	1	1	1	0	1	1	1	0	1	1	1	1	1	1	1	1	1	1	0	0	1	1	1	1	1	0	0	1	0	1	1	1	0	0	1	1	1	1	0	1	1	1	0	1	1	1	1	0	1
1	0	1	0	0	0	0	0	0	1	0	1	0	0	1	0	1	0	1	0	1	1	1	0	0	0	0	1	1	1	0	0	0	0	0	1	1	0	0	0	1	1	1	1	1	1	1	1	1	1
0	0	1	0	0	0	0	1	1	0	0	1	1	0	1	0	1	0	1	0	0	0	0	0	0	0	0	1	1	1	1	0	0	0	0	1	1	1	1	0	1	1	0	0	0	1	1	1	0	0
0	1	0	0	0	0	0	1	0	1	0	1	1	0	1	0	0	0	0	0	0	0	0	0	0	0	0	0	0	1	0	1	1	0	0	0	1	1	0	0	0	0	0	1	0	0	0	0	0	0
0	1	0	0	0	0	0	1	0	1	0	1	1	0	1	1	1	1	1	0	0	0	0	0	0	0	0	0	1	0	0	1	1	0	0	1	1	0	0	0	1	0	0	1	1	1	0	0	1	1
1	1	0	0	0	0	0	1	0	1	0	1	1	1	1	0	1	0	1	1	1	1	0	0	0	0	0	1	1	1	0	1	1	0	1	1	1	0	1	0	1	1	1	0	1	0	1	1	0	0
1	1	1	1	1	0	1	1	1	1	1	1	1	1	1	1	1	1	1	0	1	1	1	1	1	1	1	0	1	1	1	1	1	0	1	1	1	1	1	1	1	1	1	1	1	1	1	1	1	1
1	1	1	1	1	0	1	1	1	1	1	1	1	1	1	1	1	1	1	1	1	0	1	1	1	1	1	0	1	1	1	1	1	1	1	1	1	1	1	1	1	1	1	1	1	1	1	1	0	1
1	1	1	1	0	0	1	1	0	1	1	1	1	1	1	0	1	1	1	1	1	1	0	1	1	1	0	0	1	1	1	1	1	0	0	1	1	0	1	0	1	1	1	1	1	0	1	1	0	1
1	1	1	1	0	0	1	1	1	1	1	1	1	1	1	1	1	1	1	0	1	1	1	1	0	1	1	1	1	1	1	1	1	1	0	1	1	0	1	0	1	1	1	1	1	1	0	1	1	0
0	1	0	0	0	0	1	0	1	0	0	1	1	1	1	0	1	1	0	0	0	1	0	0	0	0	0	0	1	0	1	1	0	0	0	1	1	0	0	0	0	0	1	0	0	0	0	1	1	1
1	1	1	1	0	0	0	0	0	1	0	1	1	0	1	0	1	1	1	0	1	0	0	0	0	1	1	0	1	1	1	1	1	0	1	1	1	1	1	0	1	1	0	0	1	0	1	1	0	0
1	0	0	0	0	0	0	0	0	1	0	1	1	0	1	1	1	0	0	0	0	0	1	0	0	0	0	1	0	0	0	1	0	0	0	1	1	0	0	0	1	1	1	0	0	1	0	1	1	0
1	1	1	1	0	0	1	1	1	1	0	1	1	1	1	1	1	1	1	0	0	1	0	1	0	1	1	1	1	1	1	0	1	0	0	0	1	0	0	0	1	1	1	1	1	1	0	1	0	0
1	1	0	0	0	0	0	0	1	1	0	1	0	0	1	0	1	1	0	0	1	1	0	0	0	0	0	0	1	0	1	1	0	1	0	1	1	1	0	0	1	0	1	0	0	1	0	1	1	0
1	1	1	1	0	0	1	1	1	1	1	1	1	1	1	1	1	1	1	0	1	0	1	0	0	1	0	0	1	1	1	1	1	0	0	1	1	0	1	1	1	1	1	1	1	1	0	1	1	1
1	0	1	0	0	0	0	0	0	1	0	1	1	0	1	1	1	1	1	0	1	1	0	1	0	1	0	0	1	1	1	1	0	0	0	1	1	0	0	0	0	0	1	0	1	0	1	1	1	0
1	1	1	0	0	0	0	0	1	1	0	1	1	0	1	0	1	1	1	1	1	1	1	0	0	0	0	0	1	1	0	0	0	0	1	1	1	0	0	0	1	0	1	0	1	1	0	1	1	0
1	1	1	1	0	0	0	0	1	1	1	1	1	1	1	0	1	1	1	0	1	1	1	1	1	1	0	0	1	1	0	1	1	0	1	1	1	0	1	0	1	1	1	1	0	1	1	1	1	1
1	1	1	0	0	0	0	1	0	1	0	1	1	0	1	0	1	1	1	1	1	1	0	1	1	1	1	0	1	1	0	1	1	0	0	1	1	0	0	0	1	1	1	1	0	1	1	1	0	0
1	1	1	1	1	0	1	1	0	1	1	1	1	0	1	0	1	1	1	0	1	0	1	1	1	1	0	0	1	1	1	1	1	0	0	1	1	1	1	1	1	0	1	1	1	1	1	1	1	1
1	0	1	0	0	1	0	1	0	1	1	1	1	1	1	1	1	1	1	0	0	0	0	0	0	0	1	0	1	1	1	0	0	0	1	1	1	0	0	0	1	1	1	0	0	0	0	0	0	0
1	1	1	1	0	1	1	1	1	1	1	1	1	1	1	0	1	1	1	0	1	1	1	0	1	1	0	0	1	0	1	1	1	0	1	1	1	0	0	0	1	0	1	1	1	1	0	1	0	0
1	1	1	0	0	0	0	1	0	1	0	1	1	1	1	0	1	1	1	0	1	1	1	0	0	0	0	0	1	1	0	0	1	0	0	1	1	1	1	0	1	0	1	0	1	0	0	1	1	0
0	1	1	0	0	0	0	1	0	1	0	1	0	0	1	0	1	0	1	0	0	0	0	0	0	0	0	0	0	0	0	1	1	0	0	1	1	0	0	0	1	0	1	0	0	0	0	1	0	0
1	0	0	0	0	0	0	0	0	1	0	0	1	0	1	0	1	0	0	0	0	0	0	1	0	0	0	0	0	0	1	0	0	0	0	0	1	1	1	0	0	0	1	0	0	0	0	0	0	0
1	1	1	1	1	1	0	1	1	1	1	1	1	1	1	1	1	1	1	1	1	0	1	0	1	1	0	0	1	1	1	1	1	1	1	1	1	1	1	0	1	1	1	1	1	1	1	1	0	1
0	0	1	0	0	0	0	0	0	0	0	0	0	0	0	1	0	0	0	1	0	0	0	0	0	0	1	0	1	0	0	0	0	0	0	1	1	1	0	0	0	0	0	0	0	0	0	0	0	0
1	1	1	0	0	0	0	1	1	1	0	1	1	1	1	0	1	1	1	1	1	1	0	1	0	0	0	0	1	1	0	0	1	0	1	1	1	0	1	0	1	0	1	0	1	0	1	1	0	0
1	1	1	0	1	1	1	1	0	1	1	1	1	1	1	0	1	1	1	0	1	1	1	1	1	1	1	0	1	1	1	1	1	0	1	1	1	0	1	1	1	0	1	1	1	1	1	1	0	0
0	0	0	0	0	0	0	0	0	0	0	0	0	0	0	0	0	0	0	0	0	0	0	0	0	0	0	0	0	0	0	0	0	0	0	0	0	0	0	0	0	0	0	1	0	0	0	0	0	0
1	1	1	1	0	1	0	1	1	1	1	1	1	1	1	0	1	1	1	1	1	1	0	1	0	1	1	0	1	1	1	1	0	0	1	1	1	1	1	0	1	0	1	1	0	1	0	1	0	0
1	1	1	1	0	0	1	1	1	1	0	1	1	1	1	0	1	1	1	0	0	0	0	0	1	1	0	0	1	1	1	1	0	0	1	1	1	1	1	0	1	1	0	0	1	0	0	1	0	0
0	0	0	0	0	0	0	1	0	1	1	1	1	0	0	1	1	0	0	0	0	1	1	0	0	0	0	0	1	1	0	1	1	1	0	1	0	0	0	0	0	0	1	0	0	1	0	1	0	0
1	1	1	0	0	0	0	1	1	1	1	1	1	1	1	1	1	1	1	0	1	1	1	0	0	1	1	0	1	1	1	1	1	0	1	1	1	1	1	0	1	1	1	1	1	1	1	1	0	0
1	1	0	0	0	0	0	1	0	1	0	1	0	0	1	0	0	0	1	0	1	0	0	0	0	0	0	0	0	0	0	0	0	0	0	1	1	0	0	0	1	0	1	0	0	1	0	1	0	0
1	0	0	1	0	0	1	1	0	0	0	1	1	1	1	0	1	1	1	1	1	1	1	0	0	1	0	0	1	1	1	1	0	0	1	1	1	0	1	0	0	0	1	0	1	0	0	1	1	0
1	0	1	0	0	1	0	0	1	1	1	1	1	0	1	1	1	1	0	0	0	1	0	0	0	0	0	0	1	1	1	0	0	0	0	1	1	0	0	0	1	0	1	1	1	0	0	1	0	0
1	1	1	1	1	1	0	1	1	1	1	1	1	1	1	1	1	1	1	1	1	1	1	1	0	1	1	1	1	1	0	1	1	0	1	1	1	1	0	1	1	0	1	1	1	0	1	1	0	0
1	1	1	1	1	1	1	1	0	1	1	1	1	1	1	1	1	1	1	0	1	1	1	1	1	1	1	0	1	1	1	1	1	0	1	1	1	1	1	1	1	1	1	1	1	1	1	1	0	0
1	0	1	1	0	0	1	1	0	1	1	1	1	1	1	1	1	1	1	0	0	1	0	1	1	0	0	0	1	1	1	1	1	0	1	1	1	1	1	0	1	0	1	0	1	0	1	1	0	0
1	1	1	0	0	1	1	0	0	0	0	1	0	0	1	1	0	0	0	1	0	0	0	0	1	1	0	0	1	1	1	1	0	0	0	1	1	0	0	0	0	0	1	1	0	0	1	1	1	0
1	0	1	1	0	0	0	1	0	1	1	1	1	1	1	1	1	1	1	0	1	0	1	0	0	1	0	0	1	1	1	1	1	1	0	1	1	1	1	1	1	1	1	1	1	0	1	1	0	0
1	1	1	0	1	0	0	1	1	1	1	1	1	1	1	0	1	1	1	0	1	1	0	0	1	0	1	1	1	1	1	1	0	0	1	1	1	0	0	0	1	1	1	1	0	0	1	1	0	0
1	1	1	0	0	0	0	1	0	1	0	1	1	0	1	1	1	1	1	0	1	1	0	0	1	1	1	0	1	1	0	1	1	0	0	1	1	0	0	0	1	0	1	0	1	0	0	1	0	0
1	1	1	1	0	0	1	1	1	1	1	1	1	0	1	0	1	1	1	0	0	1	0	0	1	1	1	0	1	0	1	1	1	0	0	1	1	0	1	0	1	1	1	1	1	1	1	1	1	0
1	1	1	1	1	0	0	1	1	1	1	1	1	1	1	0	1	1	1	0	0	1	1	1	1	1	1	0	1	1	1	0	1	0	0	1	1	0	1	0	1	1	1	1	0	1	1	1	1	1
1	1	1	1	1	0	1	1	1	1	0	1	1	1	1	0	1	0	0	0	1	1	0	0	0	0	0	0	1	1	0	0	1	0	0	1	1	0	0	0	1	1	1	1	0	0	0	1	1	1
1	0	0	0	0	1	0	0	0	1	0	1	1	0	1	0	1	1	1	0	0	1	0	0	0	0	0	0	1	0	1	1	0	0	1	1	1	1	1	0	1	0	1	0	0	1	1	1	0	0
1	1	1	0	0	0	0	1	1	1	1	1	0	1	1	1	1	1	1	0	0	1	1	0	0	0	0	0	1	1	1	1	1	0	1	1	1	0	0	0	1	0	1	0	1	0	0	1	0	0
1	0	1	1	1	0	0	1	1	1	0	1	1	1	1	0	1	1	1	0	1	1	1	1	1	1	1	1	1	1	1	1	1	0	0	1	1	0	0	0	1	1	1	1	1	1	1	1	1	1
1	1	1	1	1	1	0	1	1	1	1	1	1	1	1	1	1	1	1	0	1	0	1	1	1	1	1	0	1	1	1	1	1	0	1	1	1	1	1	0	1	1	1	1	1	1	1	1	0	1
1	1	1	0	0	1	0	1	0	1	0	1	1	1	1	0	1	1	1	0	0	1	0	1	0	0	1	0	1	1	1	0	1	0	0	1	1	0	0	0	0	0	1	1	0	1	1	1	0	0
1	0	0	0	0	0	0	0	0	1	0	1	1	0	1	0	1	0	1	1	1	0	0	0	0	0	0	0	1	0	0	1	0	0	0	1	1	0	0	0	1	0	1	0	1	1	0	1	0	0
1	1	1	0	0	0	0	0	1	1	0	1	1	1	1	1	1	1	1	1	0	1	0	0	0	1	0	0	1	1	1	1	1	0	0	1	1	1	0	0	1	1	1	0	1	0	1	1	0	0
1	1	1	1	0	0	0	1	1	1	0	1	1	1	1	0	1	1	1	1	1	0	0	0	0	0	0	1	1	1	0	1	1	1	0	1	1	0	1	0	1	0	1	0	1	1	0	1	1	1
1	1	0	0	1	0	0	1	1	1	0	1	1	1	1	1	1	0	1	0	1	1	1	0	1	0	0	0	1	0	1	1	1	1	0	1	1	0	1	0	1	1	0	0	0	0	0	1	0	1
0	0	0	0	0	0	0	0	0	1	0	1	1	0	0	1	0	1	1	0	0	0	0	1	0	0	0	0	0	1	0	0	0	0	1	1	1	1	0	0	1	0	1	0	0	0	0	1	0	0
1	1	1	1	0	0	1	0	0	1	0	1	1	1	1	0	1	1	0	0	0	1	0	0	0	0	1	0	1	1	1	1	1	0	0	1	1	0	1	1	1	0	1	0	1	1	0	1	1	0
1	1	1	1	0	1	0	1	1	1	1	1	1	1	1	1	1	1	1	1	1	0	0	0	0	0	1	0	1	0	1	1	1	0	0	1	1	1	0	0	1	1	1	0	1	0	0	1	0	0
0	0	0	0	0	0	1	0	0	1	0	1	0	0	1	0	1	0	0	0	0	0	1	0	0	0	0	0	1	0	0	1	1	0	0	1	1	0	0	0	0	0	1	0	1	0	1	1	0	1
0	1	1	0	0	0	0	1	0	1	0	1	1	1	1	0	1	1	1	1	1	1	0	0	1	0	0	0	1	0	1	1	1	0	0	1	1	1	1	1	1	1	1	0	1	1	0	1	1	1
1	1	1	0	1	1	1	1	0	1	0	1	1	1	1	1	1	1	1	0	1	1	0	1	0	1	0	0	1	1	0	1	1	1	0	1	1	0	1	1	1	1	1	1	1	1	1	1	1	1
1	0	1	0	0	1	0	0	0	1	0	1	0	0	0	1	1	0	1	0	0	0	1	1	0	0	0	0	0	1	0	0	1	1	0	0	1	0	0	0	1	0	0	0	0	1	0	1	0	0
1	1	1	1	1	1	1	1	1	1	1	1	1	1	1	1	1	1	1	1	1	1	1	1	1	1	1	1	1	1	1	1	1	0	1	1	1	1	1	1	1	1	1	1	1	1	1	1	1	1
1	1	0	0	0	0	0	0	0	0	0	1	1	0	1	0	1	0	1	0	1	1	0	1	0	0	0	0	1	0	1	1	0	0	0	1	1	0	0	0	1	0	1	0	1	0	0	1	0	0
1	1	1	1	0	1	1	1	1	1	1	1	1	1	1	0	1	1	1	1	0	1	1	1	1	1	1	0	1	1	1	1	1	0	0	1	1	1	1	1	1	1	1	1	1	1	1	1	0	0
1	1	0	0	1	0	0	1	1	1	1	1	1	0	1	0	1	1	1	0	1	0	1	1	0	1	1	0	1	1	0	1	0	1	0	1	1	0	1	0	1	0	1	0	1	1	0	1	0	1
0	0	0	0	0	0	0	1	0	1	0	1	1	0	1	1	0	0	1	1	1	0	0	0	0	0	0	0	0	0	0	0	0	0	1	1	1	0	0	0	1	0	0	0	0	0	0	1	0	0
1	1	1	1	0	0	1	1	1	1	1	1	1	1	1	0	1	1	1	0	1	1	1	0	1	1	1	0	1	1	1	1	1	0	1	1	1	0	1	0	1	1	1	1	1	1	1	1	0	1
1	0	1	0	0	0	0	0	0	1	0	1	0	0	1	0	1	0	0	1	0	0	1	0	0	1	0	0	0	0	0	1	1	0	0	1	1	1	0	0	0	0	0	0	0	0	0	0	0	0
1	1	1	1	1	0	0	1	1	1	0	1	1	1	1	1	1	1	1	0	0	1	1	0	1	1	0	1	1	1	1	1	0	0	1	1	1	0	1	0	1	0	1	1	1	1	1	1	0	0
1	1	1	1	0	0	1	1	0	1	0	1	1	1	1	1	1	0	1	0	1	0	1	0	0	0	1	0	1	1	0	1	1	0	0	0	1	1	1	0	1	1	1	0	1	0	0	1	0	0
1	0	0	0	0	0	0	0	0	1	0	1	1	1	1	0	1	1	1	0	1	1	0	0	1	0	0	0	1	0	0	0	0	0	1	1	1	0	1	0	0	1	1	0	1	0	0	1	0	0
1	1	1	0	1	0	1	0	0	1	0	1	1	0	1	0	1	1	1	0	0	0	0	0	0	1	1	0	0	0	0	1	0	1	0	1	1	1	1	0	1	0	1	1	1	0	0	1	0	0
1	1	1	1	1	0	0	1	1	1	0	1	1	1	1	1	1	1	1	1	1	0	0	1	1	0	1	0	1	0	1	1	1	0	1	1	1	0	1	0	1	1	1	1	1	0	1	1	0	0
1	0	0	0	1	0	1	0	0	1	0	1	0	0	0	0	1	0	1	0	1	0	0	0	0	0	0	0	1	1	0	0	0	0	0	1	0	1	1	0	0	1	0	1	1	0	0	0	0	0
1	1	1	1	0	1	1	1	0	1	1	1	1	1	1	1	1	1	1	0	0	1	1	1	0	1	1	1	1	1	1	1	1	1	1	1	1	0	1	0	1	1	1	0	1	1	1	1	1	0
1	1	0	0	0	0	0	1	0	1	0	1	1	0	1	0	1	1	1	0	1	0	0	0	0	1	0	0	1	1	0	1	0	0	0	1	1	1	0	0	0	0	0	0	0	1	0	1	1	0
1	1	1	1	0	0	1	1	1	1	1	1	1	1	1	1	1	1	1	1	1	1	1	1	1	1	1	0	1	1	1	1	1	0	1	1	1	0	1	0	1	1	1	0	0	0	1	1	1	0
1	0	0	0	0	1	1	1	0	1	0	1	1	0	1	0	1	0	1	0	0	0	0	0	0	0	0	0	0	0	1	1	0	0	0	1	1	0	1	0	0	0	1	0	1	1	0	0	0	1
1	1	1	0	0	0	0	1	0	1	0	1	1	1	1	0	1	1	0	0	0	0	0	1	0	0	0	0	1	1	1	1	0	0	1	1	1	0	0	1	1	1	0	1	1	1	0	1	0	0
1	1	1	1	0	0	0	1	0	1	1	1	1	1	1	0	1	1	1	0	1	1	1	1	1	1	1	0	1	1	1	1	1	0	1	1	1	1	1	0	1	1	1	1	1	1	1	1	1	0
0	0	1	0	0	1	0	1	0	0	0	1	1	0	1	0	1	0	1	0	0	0	1	0	0	0	1	0	1	0	0	1	0	0	0	1	1	1	0	0	0	1	1	0	0	0	0	1	0	1
1	1	1	0	1	1	0	1	1	1	1	1	1	1	1	1	1	1	1	1	1	1	1	1	0	1	1	0	1	1	1	1	1	1	1	1	1	1	1	0	1	1	1	1	1	1	1	1	1	1
0	0	0	0	0	0	0	0	0	1	0	1	1	0	1	0	1	1	0	0	0	0	0	0	0	0	0	0	1	0	1	1	0	0	0	1	1	1	0	0	0	0	0	1	1	1	0	1	0	0
1	0	1	0	0	0	0	1	1	0	0	1	0	0	1	1	1	0	0	0	0	0	1	1	0	1	0	0	1	1	0	0	0	1	1	1	0	0	1	0	0	0	0	0	0	0	0	0	0	1
1	1	1	1	0	0	1	1	1	0	1	1	1	1	1	0	1	1	1	1	1	1	1	0	0	1	0	0	1	1	1	1	1	0	1	1	1	0	0	0	1	1	1	1	1	1	1	1	1	0
1	1	1	0	1	0	0	1	1	1	0	1	1	1	1	0	1	1	1	0	1	1	0	0	1	0	1	1	1	1	1	1	1	0	1	1	1	1	1	0	1	0	1	0	1	0	0	1	0	0
1	1	1	0	0	0	0	1	0	1	0	1	1	1	1	1	1	1	1	0	0	1	1	1	0	1	0	0	1	0	1	0	1	0	1	1	1	0	0	0	1	1	1	0	1	1	1	1	1	1
1	1	0	0	0	0	0	0	0	1	1	0	0	0	1	1	1	0	0	0	1	0	1	0	0	0	0	0	0	0	0	0	0	0	0	1	1	0	1	0	0	0	0	0	0	0	0	1	0	0
1	1	1	1	1	1	1	1	0	1	1	1	1	1	1	1	1	1	1	1	1	1	1	1	1	1	1	1	1	1	1	1	1	1	1	1	1	1	1	0	1	1	1	1	1	1	1	1	0	0
1	0	1	0	0	0	0	1	0	1	0	1	1	0	1	0	1	1	1	1	0	1	1	0	0	1	1	0	1	1	0	1	1	0	0	1	1	1	1	0	1	0	1	0	1	0	0	1	0	1
1	1	1	1	0	1	1	1	1	1	1	1	1	1	1	0	1	1	1	1	1	1	0	1	1	1	0	0	1	1	1	1	1	1	1	1	1	1	1	1	1	1	1	1	1	1	0	1	1	1
1	1	1	0	0	0	0	1	1	1	0	1	1	1	1	1	1	0	1	0	1	0	0	1	1	1	1	0	1	1	1	0	0	0	1	1	1	0	1	0	1	1	1	0	0	0	1	1	1	0
1	1	1	1	1	0	0	1	0	1	1	1	1	1	1	0	1	1	1	0	1	1	0	1	0	0	1	0	1	1	1	1	1	0	1	1	1	0	1	0	1	1	1	1	1	1	1	1	0	1
1	1	1	1	1	1	0	1	1	1	1	1	1	0	1	0	1	1	1	1	0	1	1	1	1	1	0	0	1	1	1	1	1	0	1	1	1	1	1	0	1	1	1	1	1	1	1	1	0	1
1	0	1	0	0	0	1	0	0	1	0	1	1	1	1	0	1	1	1	1	0	1	0	1	0	1	0	0	1	0	0	0	1	0	0	1	1	1	1	0	1	1	1	0	0	1	0	1	0	0
1	0	1	0	0	1	0	0	0	1	0	1	1	1	1	0	1	1	0	0	0	0	0	1	1	0	0	0	1	0	0	1	1	0	0	1	1	1	1	0	1	0	1	1	1	1	0	1	0	1
1	1	1	0	0	0	0	1	1	1	1	1	1	1	1	0	1	1	1	1	1	1	1	0	0	1	1	0	1	1	0	1	1	0	1	1	1	0	1	0	1	1	1	1	1	0	1	1	0	0
1	1	1	1	0	1	1	1	1	1	1	1	1	1	1	1	1	1	1	0	0	1	1	1	0	1	0	0	1	1	1	1	1	0	1	1	1	0	1	0	1	1	1	0	0	0	1	1	1	0
1	1	0	0	0	1	0	1	1	1	1	1	1	0	1	0	0	0	1	1	0	1	0	0	0	0	0	0	1	0	1	1	0	0	0	1	1	1	0	0	1	0	1	1	1	0	0	1	0	0
1	1	1	1	1	0	1	1	0	1	1	1	1	1	1	1	1	1	1	0	1	0	0	0	0	1	1	0	1	1	1	1	0	0	1	1	1	1	1	0	1	1	1	0	1	0	0	1	1	1
1	1	1	0	0	0	0	0	1	1	0	1	0	0	0	0	1	0	0	0	0	0	1	0	0	0	0	0	1	0	1	0	0	0	1	1	0	0	0	0	0	1	1	1	1	1	1	1	1	1
1	1	1	0	0	0	0	1	0	1	0	1	1	1	1	0	1	1	1	0	1	1	0	0	0	0	0	1	1	1	1	0	1	0	0	1	1	0	1	0	1	0	1	1	1	0	1	1	0	0
1	1	1	1	0	0	0	1	0	1	0	1	1	0	1	1	1	1	1	0	1	1	1	0	0	0	1	0	0	1	1	0	1	0	0	0	1	0	1	0	0	1	1	0	1	0	0	1	0	0
1	0	1	1	0	0	0	1	0	1	1	0	1	1	1	0	1	1	1	0	0	0	0	0	1	0	0	0	1	1	1	1	0	0	0	1	1	0	1	0	0	0	1	1	1	1	0	1	1	0
1	1	1	0	0	1	0	0	0	1	1	1	0	1	1	0	0	0	1	1	0	1	0	0	1	0	0	0	1	1	0	1	0	0	0	1	1	0	0	0	1	1	1	0	1	0	1	1	1	0
1	1	1	0	0	0	0	0	1	1	1	1	1	1	1	0	1	1	1	1	1	1	0	0	0	1	1	1	1	1	1	1	1	0	0	1	1	1	0	0	1	0	0	0	1	1	1	1	0	0
1	0	1	0	1	1	0	1	0	0	0	0	0	0	0	1	1	1	0	1	1	1	1	0	0	0	0	0	0	0	1	0	0	0	0	0	1	1	0	0	0	1	0	1	0	0	0	0	1	0
1	1	1	1	1	1	0	1	0	1	1	1	1	1	1	1	1	1	1	0	0	1	1	1	1	1	0	1	1	1	1	1	1	1	1	1	1	0	1	1	1	1	1	1	1	1	1	1	1	1
1	0	0	0	0	0	0	0	1	1	0	1	1	1	1	0	1	1	1	1	1	0	0	1	0	1	0	0	1	0	0	1	1	0	0	1	1	0	1	0	1	1	1	1	1	1	0	1	1	0
1	1	1	1	0	0	0	1	0	1	1	1	1	1	1	1	1	1	1	1	0	1	0	0	0	1	0	1	1	1	1	0	1	0	0	1	1	0	1	0	1	1	1	0	1	0	1	1	0	0
1	1	1	1	1	0	1	1	1	1	1	1	1	1	1	1	1	1	1	0	1	1	0	1	0	1	0	0	1	1	1	1	1	0	0	1	1	1	1	1	1	1	1	1	1	1	1	1	0	1
1	0	0	0	1	0	0	0	1	1	0	1	1	1	1	0	1	1	1	0	0	0	0	0	0	0	0	0	1	1	0	1	1	0	1	1	1	0	0	0	1	0	1	1	0	0	0	1	0	0
1	1	1	0	0	0	0	1	1	1	1	1	1	1	1	1	1	1	1	0	0	1	1	0	0	0	0	0	1	1	0	1	0	1	0	1	1	0	0	0	1	1	1	0	1	1	1	1	1	0
1	0	0	0	0	0	0	0	1	1	1	1	1	1	1	0	1	0	1	1	0	0	0	0	0	1	0	0	1	1	0	0	0	0	1	1	1	0	0	0	1	0	1	1	0	1	0	1	0	0
1	1	1	1	1	1	1	1	1	1	1	1	1	1	1	1	1	1	1	0	1	1	1	1	1	1	1	1	1	1	1	1	1	1	1	1	1	1	1	1	1	1	1	1	1	1	1	1	1	1
1	1	1	0	0	0	0	1	1	1	1	1	1	1	1	1	1	1	1	0	1	1	1	0	1	1	0	0	1	1	1	1	1	0	1	1	1	0	1	1	1	0	1	0	1	1	1	1	0	0
1	1	1	1	0	1	0	1	1	1	1	1	1	1	1	0	1	1	1	0	1	1	1	0	0	1	1	0	1	1	1	1	1	0	1	1	1	0	1	0	1	1	1	0	1	1	0	1	1	1
1	0	1	0	0	0	0	1	1	1	0	1	1	0	0	0	0	1	0	0	0	0	0	0	0	0	0	1	1	0	0	0	0	0	0	1	1	0	0	0	0	1	0	0	1	1	1	1	0	0
0	0	0	0	0	0	0	0	0	0	0	0	0	0	0	0	1	0	0	0	1	1	0	0	0	0	0	1	0	1	0	0	0	0	0	1	1	0	0	0	0	0	1	1	0	0	0	0	1	0
1	1	1	0	0	0	0	1	0	1	0	1	1	1	1	1	1	0	1	1	1	0	0	0	0	0	0	0	1	1	0	1	0	0	0	1	1	0	0	0	1	0	1	0	1	0	0	1	0	0
1	1	1	0	1	0	1	1	0	1	0	1	1	1	1	1	1	1	1	1	0	1	1	0	0	0	0	0	1	0	1	0	1	0	0	1	1	1	0	0	1	1	1	0	1	0	0	1	0	0
0	0	1	0	1	1	0	1	0	0	0	1	1	0	1	0	1	0	1	0	0	0	0	0	1	0	0	0	1	0	1	1	0	0	1	1	1	0	0	0	1	0	1	0	1	1	1	1	1	1
1	1	1	1	1	1	1	1	1	1	1	1	1	1	1	1	1	1	1	1	1	1	1	1	1	1	1	0	1	1	1	1	1	1	1	1	1	1	1	1	1	1	1	1	1	1	1	1	0	1
1	1	1	0	0	0	0	1	0	1	0	1	1	1	1	0	1	1	1	1	1	1	1	1	0	0	0	0	1	1	1	0	0	1	1	1	1	0	0	0	1	0	1	0	1	0	1	1	0	0
1	0	1	0	0	0	0	0	1	1	0	1	1	0	1	1	1	0	1	0	0	1	0	0	0	0	0	0	1	1	0	0	1	0	1	1	1	0	1	0	0	1	0	0	1	1	0	1	1	0
0	1	0	0	0	0	1	1	1	1	0	1	1	0	1	1	1	0	1	0	0	0	0	0	0	0	0	0	1	0	0	1	1	0	0	1	1	0	0	0	1	0	1	0	0	1	0	1	0	0
1	1	1	1	1	1	1	1	1	1	1	1	1	1	1	0	1	1	1	1	1	1	1	1	1	1	1	1	1	1	1	1	1	1	1	1	1	1	1	1	1	1	1	1	1	1	1	1	1	1
1	1	0	1	0	0	1	0	0	1	0	1	1	1	1	0	1	1	1	0	0	1	1	0	1	1	1	0	1	1	1	1	1	1	1	1	1	0	1	0	1	1	1	1	1	0	0	1	1	0
1	1	1	0	0	0	1	1	1	1	1	1	1	1	1	0	1	1	1	0	1	1	1	0	1	1	1	0	1	1	1	1	1	1	1	1	1	0	1	1	1	1	1	1	1	0	1	1	1	1
1	1	1	1	0	1	0	1	1	1	1	1	1	1	1	1	1	1	1	0	0	1	1	1	1	1	0	0	1	1	1	1	1	0	1	1	1	1	1	1	1	1	1	0	1	1	1	1	0	0
1	1	1	1	1	1	1	1	0	1	1	1	1	1	1	1	1	1	1	0	1	1	0	1	1	1	1	0	1	1	1	1	1	0	1	1	1	1	1	1	1	1	1	1	1	1	1	1	0	1
1	0	1	1	0	0	1	1	0	1	1	1	1	1	1	1	1	1	1	0	0	1	0	0	0	0	1	0	1	0	1	1	1	0	1	1	1	0	0	0	1	1	1	0	1	1	0	1	0	1
1	0	1	0	0	0	0	1	1	1	0	1	1	1	1	0	1	1	1	0	0	0	0	0	0	1	0	1	1	0	1	1	0	0	0	1	1	1	0	0	0	1	1	0	1	1	0	1	0	0
1	1	1	0	0	0	0	1	0	1	0	1	1	0	1	0	0	0	1	0	1	0	0	0	0	0	0	0	1	0	0	0	1	1	1	1	1	1	1	0	1	1	0	0	1	0	0	1	0	0
1	0	0	0	0	0	0	1	0	1	0	1	1	1	1	0	1	1	1	0	0	0	1	1	0	1	0	0	1	1	1	1	1	0	1	1	1	0	1	0	1	1	1	0	1	0	1	1	0	0
1	1	1	1	1	1	1	1	0	1	1	1	1	1	1	0	1	1	1	0	0	0	0	0	0	1	0	0	1	1	1	1	1	0	1	1	1	1	1	0	1	1	1	1	1	1	0	1	1	1
1	1	1	1	0	1	1	1	0	1	1	1	1	1	1	1	1	1	1	0	1	0	0	0	1	1	1	0	1	1	1	1	1	0	1	1	1	0	0	0	1	1	1	1	1	1	1	1	0	0
1	1	1	0	0	1	1	1	1	1	1	1	1	1	1	1	1	1	1	1	1	1	0	0	0	0	1	0	1	1	1	1	1	0	0	1	1	0	1	0	1	1	1	0	1	1	1	1	1	1
1	0	0	0	0	0	0	0	0	1	0	1	1	1	1	0	1	0	1	1	0	1	1	1	0	0	0	1	0	0	1	0	0	0	0	1	1	0	0	0	1	1	0	1	0	0	0	1	0	0
1	1	1	0	0	0	0	0	0	1	0	1	1	1	1	0	1	0	1	0	1	0	0	0	0	0	0	0	0	0	1	0	0	1	0	1	1	0	1	0	1	1	1	1	0	1	0	1	1	0
1	1	1	0	1	0	0	1	1	1	1	1	1	1	1	0	1	1	1	0	0	1	0	0	1	0	0	0	1	0	1	1	1	1	1	1	1	0	0	0	1	1	1	0	1	1	0	1	0	0
1	0	1	0	0	0	0	0	0	1	0	1	1	0	1	1	1	1	1	0	1	1	0	1	0	0	0	0	1	1	1	1	0	0	0	1	1	0	1	0	1	1	1	0	1	1	0	1	0	0
1	1	1	1	1	0	1	1	1	1	1	1	1	1	1	0	1	1	1	0	1	1	1	0	0	1	0	0	1	1	0	1	1	0	1	1	1	1	1	0	1	0	1	0	1	0	1	1	0	1
1	1	0	1	0	0	0	1	1	1	1	1	1	1	1	0	1	1	1	0	0	1	0	1	1	1	1	0	1	1	1	1	1	1	1	1	1	1	1	0	1	1	1	1	1	1	1	1	0	1
1	1	1	0	1	0	0	1	0	1	0	1	1	0	1	0	1	0	1	0	1	1	0	1	0	0	0	0	1	1	1	1	0	1	1	1	1	1	0	0	1	0	1	0	1	0	0	1	0	1
1	1	1	0	0	0	1	1	0	1	0	1	0	1	1	0	1	1	1	0	0	1	0	1	0	0	0	0	0	0	1	1	0	0	0	1	1	1	0	0	1	0	1	0	0	0	0	1	0	0
0	0	0	0	0	1	0	0	0	0	0	0	0	0	0	0	0	0	1	0	0	0	1	0	0	0	1	0	1	1	0	0	0	0	0	1	1	0	0	0	0	1	0	0	0	0	0	1	0	1
1	1	1	1	1	0	1	1	1	1	1	1	1	1	1	0	1	1	1	1	1	1	1	1	0	1	0	0	1	1	1	1	1	0	1	1	1	1	1	0	1	1	1	1	1	1	1	1	0	0
1	1	1	1	0	1	0	1	1	1	1	1	1	0	1	0	1	1	1	1	1	0	1	1	0	0	0	0	1	1	1	1	1	0	1	1	1	1	1	0	1	1	1	1	1	1	1	1	0	1
1	1	1	1	1	1	1	1	1	1	1	1	1	1	1	0	1	1	1	0	1	1	1	1	1	1	1	0	1	1	1	1	1	1	1	1	1	1	1	1	1	1	1	1	1	1	1	1	1	0
0	0	0	0	0	1	0	0	0	1	0	0	0	0	1	0	0	1	0	1	0	0	0	0	0	0	0	0	0	0	0	0	0	0	1	1	1	1	1	0	0	0	1	0	0	0	0	1	0	0
1	1	1	1	1	0	0	1	1	1	1	1	1	1	1	1	1	1	1	0	1	0	1	1	1	1	0	1	1	1	1	1	1	1	0	1	1	1	1	0	1	1	1	1	1	1	1	1	1	1
1	1	1	0	1	0	1	1	1	0	0	1	1	0	1	0	1	0	1	0	1	0	1	0	0	0	1	0	1	0	0	1	0	0	0	1	1	0	0	0	0	1	1	0	1	1	1	1	0	0
1	1	1	1	1	1	1	1	1	1	1	1	1	1	1	1	1	1	1	1	1	1	1	1	1	1	1	0	1	1	1	1	1	1	1	1	1	0	1	1	1	1	1	1	1	1	1	1	1	1
1	1	1	1	1	1	1	1	0	1	1	1	1	1	1	1	1	1	1	1	0	1	1	1	1	1	1	1	1	1	1	1	1	1	1	1	1	1	1	1	1	1	1	1	1	1	1	1	1	1
1	1	1	1	1	1	1	1	1	1	1	1	1	1	1	1	1	1	1	0	0	1	1	1	1	1	1	0	1	1	1	1	1	0	1	1	1	1	1	1	1	1	1	1	1	1	1	1	1	0
1	1	1	1	0	0	0	1	1	1	0	1	1	1	1	1	1	1	1	0	1	1	0	1	0	1	1	0	1	0	1	1	1	0	1	1	1	1	1	0	1	1	1	1	1	1	0	1	1	0
1	1	1	1	1	1	1	1	1	1	1	1	1	1	1	0	1	1	1	1	1	1	1	0	1	1	0	1	1	1	1	0	1	0	1	1	1	0	1	1	1	1	1	1	1	1	1	1	0	1
1	1	1	0	0	0	0	1	0	1	1	1	1	1	1	0	1	1	1	0	1	1	1	0	1	1	1	1	1	1	1	1	0	0	0	1	1	0	0	0	1	1	1	0	1	1	0	1	0	1
1	1	1	1	1	0	0	1	1	1	1	1	1	1	1	1	1	1	1	1	1	1	0	1	1	1	1	0	1	1	1	0	1	0	1	1	1	1	1	1	1	1	1	1	1	0	0	1	1	0
1	1	1	0	0	0	0	1	1	1	0	1	1	1	1	0	1	1	1	0	0	1	1	0	1	1	0	0	1	1	1	1	1	0	0	1	1	0	0	0	1	1	1	1	1	1	0	1	1	1
1	0	0	0	0	0	0	0	1	1	1	1	1	0	0	0	1	1	1	0	1	0	0	0	0	1	1	0	1	1	1	0	1	0	0	1	1	0	1	0	1	0	1	0	1	1	0	1	0	1
1	1	1	1	0	0	1	1	0	1	0	1	1	1	1	0	1	1	1	0	0	1	0	0	0	0	0	0	1	1	1	0	1	0	0	0	1	0	1	0	1	0	1	0	0	0	0	1	0	0
1	1	1	1	0	1	0	1	1	1	0	1	1	1	1	1	1	1	1	0	0	1	1	0	1	1	0	0	1	1	1	0	1	0	1	1	1	1	0	1	1	0	1	1	1	0	1	1	1	1
1	1	1	0	1	1	0	1	1	1	1	1	1	1	1	1	1	1	1	0	1	1	1	1	1	1	1	0	1	1	1	1	1	1	1	1	1	1	1	1	1	1	1	1	1	1	1	1	0	1
1	1	0	0	0	0	1	1	0	1	1	1	1	1	1	0	1	1	1	1	1	1	1	0	1	1	1	1	1	1	0	1	1	0	1	1	1	1	1	1	1	1	1	1	1	1	0	1	1	1
1	0	0	0	0	0	0	1	1	1	0	1	1	1	1	0	1	0	1	1	0	0	0	0	0	0	0	1	0	0	0	1	0	0	0	1	1	0	0	0	1	0	1	0	0	0	1	1	0	0
0	1	1	0	0	0	0	1	1	1	0	1	1	0	1	0	1	0	1	0	1	0	1	0	0	1	0	0	1	1	1	0	1	0	0	1	1	1	1	0	1	0	0	0	1	0	0	1	0	0
1	1	1	1	1	1	0	1	1	1	1	1	1	1	1	0	1	1	1	1	1	1	1	1	1	1	1	0	1	1	1	1	1	1	1	1	1	1	1	0	1	1	1	1	1	1	0	1	0	1
1	1	0	1	1	0	0	1	1	1	0	1	1	0	1	1	1	0	1	0	0	0	1	1	0	0	0	0	1	1	1	0	0	0	0	0	1	1	0	0	1	0	0	0	1	1	1	1	0	1
1	1	1	0	0	1	0	1	1	1	0	1	1	1	1	1	1	1	1	0	1	0	0	1	0	1	0	0	1	1	1	0	1	0	0	0	1	0	1	0	1	0	1	1	1	0	0	1	0	0
1	1	1	0	1	1	1	1	1	1	1	1	1	1	1	1	1	1	1	0	1	1	1	1	1	1	1	1	1	1	1	1	1	1	1	1	1	1	1	1	1	1	1	1	1	1	1	1	1	1
1	1	1	0	0	0	0	1	1	1	0	1	1	1	1	0	1	1	1	1	1	1	0	0	0	1	0	0	1	1	1	1	1	0	0	1	1	1	1	0	1	0	1	1	1	0	0	1	0	0
1	1	1	1	0	1	0	1	1	1	0	1	1	1	1	1	1	1	1	0	1	1	1	1	0	1	1	0	1	1	1	1	1	0	1	1	1	0	1	0	1	1	1	1	1	1	1	1	1	1
1	0	1	0	0	1	0	0	1	1	0	1	1	0	1	0	1	1	1	0	1	0	0	0	0	0	1	0	1	0	0	1	0	0	1	1	1	0	1	0	0	0	1	0	1	1	0	1	0	0
1	1	1	1	0	0	0	1	1	1	1	1	1	1	1	1	1	1	1	1	1	1	1	1	1	1	1	0	1	1	1	1	1	0	1	1	1	1	1	0	1	1	1	0	1	0	1	1	1	0
1	1	1	0	0	0	0	1	1	1	1	1	1	1	1	1	1	1	1	1	1	1	0	1	0	0	1	0	1	1	1	1	1	0	0	1	1	1	1	0	1	1	1	0	1	0	1	1	0	0
1	1	1	1	1	1	0	1	0	1	1	1	1	1	1	1	1	1	1	0	1	1	0	0	0	1	1	1	1	1	1	1	1	0	1	1	1	1	1	1	1	0	1	1	1	0	0	1	1	0
1	1	1	1	0	1	0	1	1	1	1	1	1	1	1	1	1	1	1	0	1	1	0	1	1	0	1	0	1	1	1	1	1	0	1	1	1	1	1	1	1	1	1	1	1	1	1	1	0	0
1	0	0	0	0	1	0	0	0	1	0	1	1	0	1	0	1	1	1	0	0	1	1	0	0	0	0	0	1	0	1	1	1	0	0	1	1	0	1	0	1	0	1	0	1	0	0	1	1	0
1	1	1	0	0	1	0	1	0	1	1	1	1	1	1	0	1	1	1	0	1	1	1	0	1	1	0	0	1	1	1	1	1	0	0	1	1	0	1	0	1	1	1	0	1	1	1	1	0	1
1	1	1	1	1	0	1	1	1	1	1	1	1	1	1	1	1	1	1	1	1	1	1	0	1	1	1	0	1	1	1	1	1	1	1	1	1	1	1	1	1	1	1	1	1	0	1	1	1	1
1	1	1	1	1	1	1	1	1	1	1	1	1	1	1	1	1	1	1	1	1	1	1	1	0	1	1	1	1	1	1	1	1	1	0	1	1	1	1	1	1	1	1	1	1	1	1	1	1	0
1	1	1	1	0	1	1	1	0	1	1	1	1	1	1	1	1	1	1	0	1	0	0	0	0	0	1	0	1	0	1	1	1	0	1	0	1	1	1	0	1	1	1	0	1	1	1	1	1	1
1	1	1	0	0	1	0	0	0	0	0	1	1	0	1	1	1	1	1	1	0	1	1	0	1	0	0	0	0	0	1	1	1	0	0	1	1	0	0	0	1	0	1	1	0	0	0	1	0	1
0	1	0	0	0	1	0	0	0	1	0	0	1	0	0	0	1	0	0	1	0	0	0	0	0	0	0	0	0	0	0	1	0	1	0	0	1	0	0	0	0	1	0	0	0	1	0	0	0	0
1	1	0	0	0	0	0	0	0	1	0	1	1	1	1	0	1	0	1	0	0	1	0	0	0	1	0	0	1	1	0	1	0	0	0	1	1	0	0	0	1	0	1	1	1	0	0	1	1	0
1	1	1	0	1	0	0	1	0	1	1	1	1	1	1	1	1	1	1	0	1	1	1	1	0	1	1	0	1	0	1	0	1	0	0	1	1	0	1	0	1	1	1	0	1	0	0	1	1	1
1	1	1	0	1	1	0	0	0	1	0	1	0	1	1	0	1	0	1	1	1	0	1	0	0	1	0	0	1	1	0	1	0	0	0	1	1	0	0	0	1	0	1	1	0	0	0	1	1	1
1	1	1	1	1	1	1	1	1	1	1	1	1	1	1	0	1	1	1	0	1	1	1	1	1	1	0	1	1	1	1	1	1	1	1	1	1	1	1	1	1	1	1	1	1	1	1	1	1	1
0	0	0	0	0	1	0	0	0	0	0	1	0	0	0	0	1	0	1	0	0	1	0	0	0	0	0	0	0	0	1	0	0	1	0	0	1	0	0	0	0	0	0	0	0	1	1	0	0	0
1	1	1	0	0	1	0	1	1	1	1	1	1	1	1	0	1	1	1	1	1	1	1	0	1	1	1	0	1	1	1	1	0	0	1	1	1	0	1	1	1	1	1	0	1	1	1	1	1	0
0	0	0	0	0	0	0	0	0	1	0	1	1	0	1	0	1	0	1	0	1	0	0	0	0	0	0	0	1	0	0	1	0	0	1	1	1	0	0	0	0	0	1	0	1	1	1	1	0	1
1	0	0	1	0	0	0	1	1	1	1	1	1	1	1	0	1	1	1	1	0	1	0	1	0	0	1	0	1	1	0	0	0	0	1	1	1	0	0	0	1	0	1	1	1	0	0	1	0	1
1	1	1	0	1	1	0	1	0	1	0	0	1	1	1	1	1	1	1	0	1	1	0	0	0	0	0	0	1	1	1	1	1	0	0	1	1	0	0	0	1	0	1	0	1	0	1	1	0	1
1	0	1	0	0	0	0	1	0	1	1	1	1	1	1	1	1	0	1	0	0	0	0	0	0	1	0	0	1	1	1	1	1	0	1	1	1	1	0	0	1	0	1	1	1	0	1	1	0	0
1	1	1	1	0	1	1	1	0	1	1	1	1	1	1	1	1	1	1	0	1	1	1	0	1	1	0	0	1	1	1	1	1	0	1	1	1	1	1	0	1	1	1	1	1	1	1	1	0	1
1	1	1	1	1	0	0	1	0	1	1	1	1	1	1	0	1	1	1	1	1	1	0	0	0	1	1	1	1	1	1	0	1	0	0	1	1	1	0	0	1	1	1	1	1	1	0	1	1	0
1	1	1	1	0	0	1	1	1	1	1	1	1	1	1	1	1	1	1	1	1	1	1	0	1	1	1	0	1	1	1	1	1	0	1	1	1	1	1	0	1	0	1	1	1	1	1	1	1	1
1	0	1	0	0	0	0	1	0	1	0	1	1	0	1	0	1	1	1	1	0	0	0	1	0	0	0	0	1	0	0	1	0	0	0	1	1	0	0	0	1	0	0	1	0	0	0	1	0	0
1	1	1	1	0	1	0	1	0	1	1	1	1	1	1	0	1	1	1	0	1	0	1	1	0	1	0	0	1	0	1	1	1	0	1	1	1	0	0	0	1	0	1	0	1	0	0	1	0	0
1	1	1	0	0	0	0	1	0	1	0	1	1	1	1	0	1	0	1	1	0	1	1	0	0	1	0	0	1	0	1	1	0	0	0	0	1	1	1	0	1	0	0	0	1	0	0	1	0	0
1	1	0	0	0	1	0	1	0	1	0	1	0	0	1	0	1	1	1	0	1	1	0	1	0	0	0	0	1	1	0	1	0	0	0	1	0	0	1	0	1	0	1	1	0	1	0	0	0	0
0	1	1	0	0	0	0	0	1	0	1	0	0	0	0	0	0	0	0	0	0	0	0	0	0	0	0	0	0	0	0	1	0	0	0	1	0	0	0	0	0	1	0	0	0	0	0	1	0	0
1	1	1	0	0	1	0	1	1	1	0	1	1	1	1	0	1	0	1	0	0	0	0	0	0	0	0	0	1	0	1	0	1	0	0	1	1	1	1	0	1	1	1	0	1	1	1	1	0	0
0	0	1	0	1	0	0	1	1	1	0	1	0	1	1	0	1	1	1	0	0	0	1	0	0	1	0	0	1	0	0	0	1	0	0	1	1	1	1	0	0	0	1	1	1	0	0	1	0	0
0	0	0	1	1	0	0	0	0	1	0	0	1	0	1	0	0	0	1	0	0	0	1	1	0	0	0	0	1	0	1	0	1	0	0	1	1	0	1	0	1	1	1	0	0	1	1	1	0	0
1	0	1	0	0	0	1	1	0	1	0	1	1	1	1	1	1	1	1	0	0	1	0	0	0	1	0	0	1	1	1	1	1	0	1	1	1	0	1	0	1	1	1	1	0	1	1	1	1	0
1	0	1	0	0	0	0	0	1	1	0	1	1	0	1	0	1	1	1	0	0	0	0	0	1	1	0	0	1	1	1	1	1	0	0	1	1	0	0	0	1	0	1	0	1	0	0	1	0	0
1	1	1	0	1	1	0	1	1	1	1	1	1	0	1	0	1	0	1	1	1	1	1	1	1	0	0	0	1	1	1	1	0	0	0	1	1	1	1	0	1	1	1	0	1	1	1	1	0	0
1	1	1	1	0	1	0	1	0	1	1	1	1	1	1	0	1	1	1	0	1	1	0	0	1	1	0	0	1	1	0	1	1	0	1	1	1	0	1	0	1	1	0	1	1	0	0	1	0	1
1	1	0	0	1	0	0	0	0	1	0	1	1	1	1	1	1	1	0	1	0	0	0	0	0	1	0	0	1	1	1	1	0	0	1	0	1	0	1	0	1	0	1	1	1	1	1	1	0	0
1	1	1	0	1	0	0	0	1	1	0	1	1	1	1	0	1	0	1	0	0	0	1	0	0	0	0	1	1	1	0	0	0	1	1	1	1	0	1	0	0	0	1	1	0	0	1	1	1	1
1	1	1	0	1	0	1	1	1	1	1	1	1	1	1	1	1	1	1	0	1	1	1	0	0	1	1	0	1	1	1	1	0	0	1	1	1	0	1	0	1	0	1	1	1	0	1	1	0	0
1	0	0	0	0	0	0	1	1	1	0	1	1	0	1	1	1	0	0	0	0	0	0	0	0	1	0	0	1	0	0	0	1	0	0	1	1	0	0	0	0	0	0	1	1	0	1	0	0	0
1	1	1	1	0	0	0	1	0	1	1	1	1	1	1	0	1	1	1	0	0	0	1	1	0	1	0	0	1	1	1	0	1	0	0	1	1	1	1	0	1	1	1	1	1	1	1	1	0	1
1	1	1	1	0	1	0	1	0	1	1	1	1	1	1	1	1	1	1	0	1	1	1	1	1	1	1	1	1	1	1	1	1	0	1	1	1	0	1	0	1	0	1	1	1	1	1	1	0	1
1	1	1	1	1	1	1	1	1	1	1	1	1	1	1	1	1	1	1	0	1	1	1	0	1	1	0	1	1	1	1	1	1	1	1	1	1	1	1	1	1	1	1	1	1	1	1	1	1	1
1	1	1	0	0	0	0	1	1	1	0	1	1	1	1	0	1	1	1	0	0	0	0	1	1	1	1	0	1	1	1	1	1	0	0	1	1	0	1	0	1	0	1	1	1	1	0	1	0	1
1	1	1	1	0	0	1	0	0	1	0	1	1	0	1	0	1	1	1	0	0	0	1	0	1	1	1	0	1	1	1	1	1	0	0	1	1	1	0	0	1	0	1	0	0	1	1	1	1	0
1	0	0	0	0	0	0	1	0	1	1	1	0	0	0	0	0	0	1	0	0	0	0	0	0	0	0	0	0	1	1	0	0	0	1	0	1	1	0	0	0	1	0	0	0	0	1	1	0	0
0	1	1	0	0	0	0	0	0	1	0	1	1	0	1	1	1	0	1	0	0	1	0	0	0	0	0	0	1	1	0	1	0	0	0	1	1	0	0	0	0	1	0	0	1	0	0	1	0	1
1	1	1	1	1	1	1	1	1	1	1	1	1	1	1	1	1	1	1	0	1	1	0	1	1	0	0	0	1	1	1	1	1	1	0	1	1	1	1	0	1	0	1	0	1	0	0	1	0	0
1	1	1	0	1	0	0	1	1	1	1	1	1	1	1	0	1	1	1	0	0	1	1	1	0	0	0	0	1	1	1	1	1	0	0	1	1	0	1	0	1	0	1	1	1	0	1	1	1	1
1	0	1	1	0	0	0	1	1	1	0	1	1	1	1	1	1	0	1	0	0	1	0	0	0	0	0	0	1	1	1	1	1	0	1	1	1	1	0	0	1	1	1	0	1	1	1	1	0	0
1	1	1	1	0	0	0	1	0	1	0	1	1	1	1	0	1	1	1	0	0	1	1	0	0	1	1	1	1	1	1	0	1	0	0	1	1	1	1	1	1	0	1	0	1	0	1	1	0	0
1	1	1	0	0	0	1	0	0	1	0	1	1	1	1	1	1	1	1	1	0	0	1	0	0	1	0	0	1	0	0	1	1	0	1	1	1	0	1	0	1	0	1	1	1	0	0	1	0	0
1	1	1	1	1	1	0	1	1	1	1	1	1	1	1	1	1	1	1	0	1	0	0	0	1	0	0	0	1	1	1	1	1	0	0	1	1	1	1	1	1	1	1	1	1	1	1	1	0	1
1	1	0	0	0	0	0	1	1	1	0	1	1	1	1	0	1	1	1	0	0	1	1	1	0	0	1	0	1	1	1	1	0	0	0	1	1	0	1	0	1	0	1	1	1	1	0	1	1	1
1	1	1	1	1	0	0	0	1	1	0	1	1	1	1	0	1	1	1	0	1	1	1	1	0	1	0	0	1	1	1	1	1	0	1	1	1	0	0	0	1	0	0	0	1	0	0	1	1	0
1	1	1	1	0	0	0	1	1	1	1	1	1	1	1	1	1	1	1	0	1	1	1	1	1	1	1	0	1	1	1	1	1	0	0	1	1	1	1	0	1	0	1	1	1	1	1	1	1	1
1	1	1	0	0	0	0	1	1	1	0	0	1	0	1	1	1	1	1	0	0	0	0	1	0	0	0	1	1	0	0	0	1	0	0	1	1	0	1	0	1	0	1	0	0	1	1	1	0	0
1	1	1	0	0	0	0	1	0	1	0	1	1	1	1	1	1	1	1	0	0	1	0	1	0	1	0	0	1	0	1	1	1	0	1	1	1	1	1	0	1	1	1	1	1	1	1	1	0	1
1	1	1	0	0	0	0	0	1	1	0	1	1	0	1	1	1	0	1	0	0	1	0	0	1	1	1	0	1	0	1	0	0	0	0	0	1	0	0	0	1	0	1	1	0	1	1	1	1	0
1	1	1	0	1	1	0	1	0	1	1	1	1	1	1	0	1	1	1	0	1	1	1	1	1	1	0	0	1	1	1	1	1	1	1	1	1	0	1	1	1	1	1	1	1	1	1	1	1	0
1	0	1	0	0	0	0	1	1	0	0	1	1	1	1	1	1	0	0	1	0	1	0	0	0	0	0	0	0	0	0	1	1	0	0	1	1	0	1	0	0	0	0	0	0	0	0	0	1	0
1	1	1	1	0	0	1	1	0	1	1	1	1	1	1	1	1	1	1	0	1	0	1	1	1	0	0	1	1	1	1	1	1	1	1	1	1	0	1	1	1	1	1	0	1	1	1	1	1	1
1	1	1	0	0	0	0	1	0	1	0	1	1	1	1	0	1	0	1	0	0	1	0	0	1	1	0	0	1	0	1	1	0	0	1	1	1	0	0	1	1	0	1	0	1	1	0	1	1	0
0	1	1	1	0	0	1	1	1	1	1	1	1	1	1	0	1	1	1	0	0	0	0	0	1	1	1	0	1	1	1	1	1	0	1	1	1	1	1	1	1	0	1	1	1	0	1	1	1	0
1	1	1	1	1	1	1	1	1	1	1	1	1	1	1	1	1	1	1	1	1	1	1	1	1	1	1	0	1	1	1	1	1	1	0	1	1	1	1	1	1	1	1	1	1	1	1	1	0	1
1	0	1	1	0	0	0	1	0	1	0	1	1	0	1	1	1	1	1	1	1	0	0	1	1	1	0	0	1	0	1	0	1	0	1	1	1	1	1	0	1	0	1	0	1	0	1	1	0	0
0	1	0	0	0	0	0	1	0	1	0	1	1	0	1	0	1	0	1	0	1	1	0	1	1	0	0	1	1	0	0	0	1	0	1	1	1	0	0	0	1	0	1	0	1	0	1	1	0	1
1	1	1	0	0	1	0	1	0	0	0	1	0	0	1	0	1	0	0	1	0	0	0	0	0	0	0	0	1	1	0	1	0	0	0	1	1	0	0	0	1	0	1	0	1	0	0	1	0	0
1	1	1	1	1	1	1	1	0	1	1	1	1	1	1	1	1	1	1	1	1	1	1	1	1	1	1	1	1	1	1	1	1	0	1	1	1	1	1	1	1	1	1	1	1	1	1	1	1	1
1	1	1	0	1	0	0	1	0	1	0	1	1	1	1	0	1	0	1	1	1	0	1	0	0	1	0	0	1	0	0	1	0	0	0	1	1	1	0	0	1	0	1	0	1	1	0	1	0	0
0	0	0	0	0	0	0	0	0	1	0	0	1	0	1	0	1	0	0	1	1	0	0	0	0	0	0	0	1	0	0	0	0	0	0	1	1	0	0	0	1	1	1	0	0	0	0	1	1	0
0	1	1	1	0	0	0	0	0	1	0	1	1	0	1	1	1	0	1	1	0	1	0	1	0	0	0	1	1	1	1	1	0	0	1	1	1	0	1	0	1	1	1	1	0	1	1	1	0	0
1	1	0	0	0	0	0	0	0	1	0	1	1	1	1	0	1	0	1	1	1	1	1	0	0	0	0	0	1	1	0	0	0	0	1	1	1	0	0	0	0	1	0	1	0	0	0	0	0	0
1	1	1	1	0	0	0	1	0	1	1	1	1	1	1	1	1	1	1	1	1	1	1	1	1	1	0	0	1	1	1	1	0	0	1	1	1	1	1	1	1	1	1	1	1	1	1	1	0	0
1	1	1	1	0	0	1	1	1	1	0	1	1	0	1	0	1	1	1	0	1	1	1	1	0	1	1	1	1	1	1	1	0	0	1	1	1	0	1	0	1	1	1	1	1	1	0	1	0	1
1	1	1	1	0	0	0	1	1	1	0	1	1	0	1	0	1	1	1	1	0	0	0	1	0	1	0	0	1	1	0	1	0	0	1	1	1	0	0	0	1	0	1	0	1	1	1	1	0	1
1	1	1	0	0	1	0	1	0	1	0	1	1	0	1	1	1	1	0	0	0	0	1	0	0	0	0	0	1	1	0	0	1	0	0	0	1	1	1	0	1	0	1	0	1	0	0	1	0	0
1	0	1	0	0	0	0	1	0	1	0	1	1	1	1	0	1	0	0	0	0	0	0	1	0	1	0	0	1	0	1	1	0	0	0	1	1	0	0	0	1	0	1	0	0	1	1	1	0	1
1	0	1	0	0	1	0	0	0	1	0	1	1	0	1	0	1	1	1	1	0	0	0	0	0	0	0	1	1	0	0	0	0	0	0	1	1	1	0	0	0	0	1	0	0	1	0	1	0	1
1	1	1	1	0	1	1	1	1	1	1	1	1	1	1	1	1	1	1	0	1	1	1	0	1	1	1	0	1	1	1	1	1	1	1	1	1	1	1	1	1	0	1	1	1	1	1	1	1	1
1	0	1	0	0	0	0	1	0	0	0	0	1	0	1	0	1	1	1	0	1	1	0	0	0	1	0	0	1	0	0	1	1	0	0	1	1	0	1	0	0	1	1	0	0	0	0	1	0	0
0	0	1	0	0	1	0	1	0	0	0	1	0	0	0	1	1	0	1	0	0	0	0	0	0	1	0	0	0	0	0	1	0	0	0	1	0	0	1	0	0	0	1	0	0	0	1	1	0	1
1	1	1	1	1	1	1	1	1	1	1	1	1	1	1	1	1	1	1	0	1	1	1	1	1	1	1	1	1	1	1	1	1	1	1	1	1	1	1	0	1	1	1	1	1	1	1	1	1	1
1	1	1	1	0	0	0	1	1	1	1	1	1	1	1	1	1	1	1	1	1	1	0	1	1	1	0	0	1	1	1	1	1	0	1	1	1	1	1	0	1	1	1	1	1	1	0	1	0	0
1	1	1	1	1	0	0	1	1	1	1	1	1	1	1	0	1	1	1	0	1	1	1	1	1	1	0	0	1	1	1	1	1	1	1	1	1	1	1	0	1	1	1	1	1	1	1	1	0	1
1	1	1	0	1	0	0	1	0	0	0	1	0	0	0	0	1	0	0	1	1	1	0	1	0	0	0	0	1	1	0	1	0	0	0	1	1	1	0	0	0	0	1	0	0	0	0	1	0	1
1	1	0	0	0	1	0	1	0	1	0	0	0	0	1	0	0	0	0	0	0	0	0	0	0	1	0	1	0	0	0	0	0	0	0	1	0	0	0	0	0	1	1	1	0	0	0	1	0	0
1	1	0	0	0	1	0	0	0	1	0	1	1	0	0	0	1	0	0	0	0	0	0	0	0	0	0	1	1	1	0	0	1	0	0	1	1	0	0	0	0	0	0	0	0	1	1	1	0	0
1	1	1	0	0	0	0	1	0	1	0	1	1	1	1	0	1	1	1	0	1	0	0	0	0	0	1	0	1	0	1	1	1	0	1	1	1	0	1	0	1	1	1	0	1	1	0	1	0	0
1	1	1	1	1	1	1	1	1	1	1	1	1	1	1	1	1	1	1	1	1	1	1	1	1	1	1	0	1	0	1	1	1	1	0	1	1	1	1	1	1	1	1	1	1	1	1	1	0	1
1	1	1	0	0	0	1	1	1	1	0	1	1	1	1	0	1	1	1	0	0	1	1	1	1	1	1	0	1	1	1	1	1	0	1	1	1	1	0	0	1	1	1	0	0	1	1	1	1	0
1	1	1	0	1	0	1	0	1	1	1	1	1	1	1	0	1	1	1	1	1	1	1	0	1	1	1	0	1	1	0	1	1	0	0	1	1	1	0	0	1	1	1	0	1	0	1	1	0	0
1	1	1	1	1	1	1	1	1	1	1	1	1	1	1	1	1	1	1	1	1	0	1	1	1	1	1	0	1	1	1	1	1	1	1	1	1	1	1	1	1	1	1	1	1	1	1	1	1	1
1	1	1	1	1	0	1	1	1	1	1	1	1	1	1	1	1	1	1	0	1	1	0	1	1	1	0	0	1	1	1	1	1	0	1	1	1	0	1	0	1	1	1	0	1	1	1	1	0	0
1	1	1	0	0	1	0	1	1	1	0	1	1	1	1	0	1	1	1	0	1	0	1	1	0	1	0	0	1	1	0	1	1	0	0	1	1	1	1	0	1	0	1	0	1	1	0	1	0	0
1	1	1	0	0	1	0	1	1	0	0	1	0	0	1	0	1	0	1	0	0	1	1	0	0	0	0	0	1	0	0	0	0	0	0	1	1	0	0	0	0	0	1	0	0	1	1	0	0	1
1	1	1	1	1	1	0	1	1	1	1	1	1	1	1	0	1	1	1	1	0	1	1	1	1	1	1	0	1	1	1	1	1	1	1	1	1	0	1	1	1	1	1	1	1	1	1	1	0	1
1	0	1	1	0	0	0	0	0	0	0	1	1	0	1	0	1	1	1	0	0	0	1	1	0	0	1	0	1	1	0	1	0	0	1	0	1	0	0	0	1	1	1	1	1	0	0	1	1	0
1	0	1	1	0	1	0	1	1	1	0	1	1	0	1	0	1	0	1	1	0	1	1	0	0	0	0	0	1	0	0	0	1	0	0	1	1	0	0	0	1	1	0	0	1	1	0	1	0	0
1	0	1	0	0	0	0	1	0	1	0	1	1	0	1	0	1	1	1	1	0	1	0	0	0	0	0	1	1	0	1	1	0	0	0	0	0	1	0	0	1	1	0	0	1	1	0	0	0	0
1	1	1	1	0	0	0	1	1	1	1	1	1	1	1	0	1	1	1	0	1	0	1	1	1	1	1	0	1	1	1	1	1	1	1	1	1	0	1	0	1	1	1	0	1	1	1	1	0	1
1	1	1	1	0	1	0	0	1	1	0	1	1	1	1	0	1	1	1	0	1	0	0	0	0	1	0	1	1	1	0	1	0	1	0	0	1	0	0	0	0	0	1	1	0	0	1	1	1	0
1	1	1	1	0	1	1	1	1	1	1	1	1	1	1	0	1	1	1	0	1	1	1	1	1	1	1	0	1	1	1	1	1	0	1	1	1	1	1	1	1	1	1	1	1	1	1	1	1	0
1	1	0	1	0	0	0	0	0	1	0	1	1	1	1	1	1	1	1	0	0	1	0	1	0	0	0	0	1	0	1	0	0	0	1	1	1	0	1	0	1	1	1	0	0	1	1	1	0	1
0	0	0	0	0	0	0	0	0	0	0	0	0	0	0	1	0	0	0	0	1	1	1	0	0	0	0	1	1	0	0	0	0	0	0	1	0	0	0	0	0	0	0	0	0	0	0	1	1	0
1	0	1	0	1	0	0	0	0	1	0	1	0	1	0	0	1	1	0	1	0	1	0	0	0	0	0	0	1	1	1	0	0	0	0	0	1	1	1	1	1	0	1	0	1	0	0	1	0	0
1	0	0	0	0	0	0	1	1	0	0	1	1	0	1	0	1	1	1	0	0	0	0	1	0	1	0	0	1	0	0	0	0	1	0	1	1	0	1	0	0	0	1	0	0	0	0	1	0	0
1	1	1	0	0	0	0	1	1	1	0	1	1	1	1	0	1	1	1	0	1	0	0	0	0	1	0	0	1	0	1	0	0	0	1	1	1	0	0	0	1	1	1	1	0	0	0	1	0	0
1	0	0	0	1	1	0	1	1	1	0	1	1	0	1	1	1	1	1	0	0	0	0	0	0	0	0	1	0	1	0	0	0	0	1	0	1	0	0	0	0	1	1	0	0	0	1	1	0	0
1	1	1	1	0	0	0	0	1	1	0	1	1	0	1	0	1	1	1	1	1	1	1	0	0	0	0	1	1	0	1	1	0	0	1	1	1	1	0	0	1	0	1	0	1	0	0	1	0	0
1	1	1	1	1	1	1	1	1	1	1	1	1	1	1	1	1	1	1	1	1	1	1	1	0	1	1	0	1	1	1	1	1	1	1	1	1	1	1	1	1	1	1	1	1	1	1	1	1	1
1	0	0	0	0	0	0	0	0	0	0	0	0	0	0	0	1	1	0	0	0	0	0	1	0	0	0	0	0	0	0	0	1	0	1	1	1	0	0	0	0	0	0	0	0	0	0	1	0	0
0	1	1	0	0	0	1	1	0	0	0	1	0	0	1	0	1	1	1	0	1	0	1	0	0	1	0	0	1	0	0	1	1	0	0	1	1	0	0	0	1	0	1	0	1	1	0	1	0	1
1	1	1	1	1	1	1	1	1	1	1	1	1	1	1	1	1	1	1	1	1	1	1	1	1	1	1	1	1	1	1	1	1	1	1	1	1	1	1	1	1	1	1	1	1	1	1	1	1	0
0	1	1	1	0	0	0	1	0	1	0	1	1	1	1	1	1	1	1	1	1	1	0	0	1	1	0	0	1	1	1	0	0	0	0	1	1	0	1	0	1	1	0	0	1	1	0	1	0	0
1	1	1	0	0	0	0	0	0	1	0	1	1	1	1	0	1	1	1	0	0	1	0	0	0	1	0	1	1	0	1	1	1	0	0	1	1	1	0	0	1	1	1	1	0	1	0	1	0	0
1	1	1	0	0	0	0	1	1	1	0	1	1	0	0	0	1	0	0	0	1	0	0	0	0	0	0	0	0	0	0	0	0	0	0	1	1	1	0	0	0	0	1	1	0	1	0	1	0	1
1	1	1	0	0	0	1	0	1	1	0	1	1	0	1	0	1	1	1	0	0	1	0	0	0	0	0	0	1	1	1	1	1	0	0	1	1	0	1	0	1	1	1	0	1	1	0	1	0	0
1	1	1	1	0	1	1	1	1	1	1	1	1	1	1	0	1	1	1	1	1	1	1	1	1	1	1	0	1	1	1	1	1	1	1	1	1	1	1	0	1	1	1	1	1	1	1	1	1	1
1	1	1	1	0	0	0	1	0	1	1	1	1	1	1	0	1	1	1	1	0	0	0	1	1	1	0	0	1	1	1	1	1	0	1	1	1	1	0	0	1	1	1	0	1	1	0	1	1	0
1	1	1	1	1	0	1	1	1	1	1	1	1	1	1	1	1	1	1	1	1	1	1	1	0	1	1	0	1	1	1	1	1	0	1	1	1	1	1	0	1	0	1	0	1	1	1	1	0	1
1	0	0	0	0	0	0	1	0	1	0	1	1	0	1	0	1	0	1	0	0	0	1	0	0	0	1	1	1	0	1	1	0	0	1	1	1	1	0	0	1	1	1	0	0	0	1	1	0	0
1	0	0	0	0	0	0	0	0	0	0	1	1	0	1	0	1	1	0	1	0	0	0	0	0	0	0	1	1	1	0	1	0	0	0	0	0	0	1	0	1	0	0	0	0	0	0	1	0	0
1	1	1	1	0	1	1	1	1	1	1	1	1	1	1	1	1	1	1	0	1	1	1	0	1	1	1	0	1	1	1	1	1	1	1	1	1	0	1	1	1	0	1	1	1	1	1	1	1	1
0	0	0	0	0	0	0	0	1	0	0	0	0	0	0	1	1	0	0	0	0	0	0	0	0	0	0	0	0	0	0	0	0	0	1	1	0	0	0	0	0	0	1	1	0	0	0	1	0	1
1	1	1	0	1	0	1	1	0	1	0	1	1	0	1	0	1	1	1	0	0	0	0	1	0	1	1	0	1	1	0	1	1	0	1	1	1	0	1	0	1	0	1	0	1	0	0	1	0	0
1	1	0	0	1	0	1	1	0	1	0	1	1	1	1	0	1	1	1	0	0	1	0	0	0	1	1	0	1	1	0	1	1	0	1	1	1	0	1	0	1	1	1	1	1	1	0	1	0	0
1	1	1	1	1	1	0	1	1	1	1	1	1	1	1	1	1	0	1	1	1	1	0	1	0	0	1	0	1	1	1	1	1	1	1	1	1	1	1	0	1	1	1	1	1	1	1	1	1	1
0	1	0	0	0	0	0	0	0	1	0	1	0	0	0	0	0	1	0	0	1	0	0	0	0	0	0	0	0	0	0	0	0	0	1	1	1	0	1	0	0	0	0	0	0	0	0	1	0	0
1	1	1	1	0	0	1	1	0	1	1	1	1	1	1	0	1	1	1	1	1	1	0	0	0	1	1	0	1	1	1	1	1	1	1	1	1	1	1	1	1	1	1	1	1	1	1	1	1	1
1	1	1	0	0	0	0	1	1	1	0	1	1	1	1	0	1	1	1	0	0	1	1	1	0	0	0	0	1	1	1	1	1	0	0	1	1	0	0	0	0	0	1	0	1	0	0	1	1	0
1	0	1	1	0	0	0	0	1	1	0	1	1	0	1	1	1	0	1	0	1	0	1	0	0	0	0	1	0	0	1	0	1	0	0	1	1	0	1	0	0	0	0	1	1	1	0	1	0	0
1	0	0	0	0	0	1	0	0	0	0	1	1	0	1	0	1	1	1	0	0	0	0	0	0	0	0	0	1	1	1	0	0	0	0	1	1	1	0	0	1	0	1	0	1	1	0	1	1	1
1	1	1	0	0	0	0	1	1	1	1	1	1	1	1	0	1	1	1	0	0	1	1	0	1	0	0	0	1	1	1	1	1	1	0	1	1	0	0	0	1	0	1	0	1	0	1	1	0	0
1	1	1	1	1	1	1	1	0	1	1	1	1	1	1	1	1	1	1	1	1	1	1	1	1	1	1	0	1	1	1	1	1	1	1	1	1	1	1	0	1	1	1	1	1	1	1	1	0	1
1	1	1	1	0	1	0	1	0	1	1	1	1	1	1	0	1	1	1	1	0	1	1	0	0	0	1	0	1	0	1	1	0	0	1	1	1	0	1	0	1	0	1	1	1	1	0	1	1	0
0	0	0	0	0	0	0	1	0	0	0	0	0	0	0	0	0	0	0	0	0	0	0	0	0	0	0	1	0	0	0	0	0	0	1	1	0	0	0	0	0	0	0	0	0	0	1	0	0	0
1	1	0	1	0	0	0	1	0	1	0	1	1	0	1	0	1	1	1	1	1	0	0	1	1	0	0	0	1	1	1	1	1	1	1	1	1	0	1	0	1	0	1	1	0	0	1	1	0	0
0	0	0	0	0	1	0	0	0	1	0	1	0	0	0	1	0	0	0	0	0	0	0	0	0	0	1	0	0	0	0	1	0	0	1	1	0	0	1	0	0	1	0	0	0	0	0	0	0	0
0	1	0	0	0	0	0	0	1	0	0	0	0	0	0	0	0	0	0	0	0	0	0	0	0	0	1	0	0	0	0	0	0	0	0	0	1	0	1	0	0	0	1	0	0	0	0	0	0	0
1	0	0	0	0	0	1	0	1	1	1	0	1	0	1	0	0	0	0	0	0	0	1	0	0	0	0	0	0	0	0	0	0	0	1	0	0	0	1	0	0	0	1	0	0	1	0	1	0	0
1	0	1	0	0	0	0	0	0	0	0	1	1	0	1	0	1	0	1	0	0	0	1	0	0	0	1	1	1	0	1	0	0	0	0	1	1	0	0	0	1	1	1	0	0	1	0	1	0	0
1	1	1	0	1	0	1	1	1	1	1	1	1	1	1	0	1	1	1	0	0	1	0	1	1	0	0	0	1	0	1	0	1	0	1	1	1	0	1	0	1	1	1	1	1	1	0	1	0	0
1	1	1	0	1	0	0	1	1	1	0	0	1	0	1	1	1	1	1	0	1	1	1	1	0	1	0	0	1	0	0	0	1	0	0	1	1	1	0	0	1	0	1	0	1	0	0	1	0	1
1	1	1	1	0	0	0	0	0	1	0	1	1	1	1	0	0	1	1	0	0	0	0	1	0	0	1	1	1	1	1	1	0	0	0	1	1	1	0	0	1	1	0	1	1	0	0	1	0	0
1	1	1	1	0	0	0	1	0	1	0	1	1	1	1	1	1	1	1	0	0	1	0	1	0	1	1	0	1	1	0	0	1	0	1	1	1	0	0	0	1	0	1	1	1	1	0	1	1	1
1	1	0	0	0	0	0	0	1	1	0	0	1	0	1	0	1	1	0	1	0	0	0	0	0	0	0	0	1	0	0	0	1	0	1	0	1	0	1	0	0	0	0	1	1	0	0	1	0	0
1	1	0	0	0	0	0	0	0	0	0	1	0	0	0	0	0	0	0	0	0	0	0	0	0	0	0	1	0	0	0	0	0	0	1	0	1	1	0	0	0	0	0	0	0	1	0	0	0	0
1	0	0	0	1	0	0	0	0	1	0	0	0	0	1	0	1	0	0	0	0	0	0	0	0	0	0	0	0	0	0	0	1	0	0	0	1	0	0	0	0	0	0	1	0	0	0	1	0	1
1	1	1	0	1	0	1	1	1	1	1	1	1	1	1	0	1	1	1	0	1	1	1	0	1	1	1	0	1	1	1	1	1	1	0	1	1	0	1	0	1	1	1	0	1	1	1	1	0	1
1	1	1	1	1	0	0	1	0	1	1	1	1	1	1	0	1	1	1	1	1	1	1	1	0	1	1	0	1	0	1	1	1	1	1	1	1	1	1	0	1	1	1	0	1	1	1	1	0	0
1	1	1	1	0	0	0	1	0	1	0	1	1	1	1	0	1	1	1	1	0	0	0	0	0	0	0	0	1	1	1	1	1	0	0	1	1	0	0	0	1	0	1	0	1	0	1	1	0	0
0	1	0	0	0	0	0	1	1	0	0	1	1	0	1	0	0	0	0	0	1	0	0	0	0	1	0	1	1	0	0	0	1	0	0	0	1	0	0	0	0	1	1	1	0	1	0	1	0	0
1	1	1	0	0	0	0	1	1	1	0	1	1	1	1	0	1	0	1	0	1	0	0	0	0	0	0	0	1	0	1	1	0	0	0	1	1	1	1	0	1	1	0	1	0	1	0	0	1	0
1	1	1	0	1	0	0	1	0	1	1	1	1	1	1	1	1	1	1	0	1	1	1	0	0	1	0	0	1	0	1	1	1	0	0	1	1	1	1	0	1	1	1	0	1	0	0	1	0	0
0	0	1	0	0	0	0	0	0	1	0	1	0	0	1	1	1	1	0	0	0	1	0	0	0	1	0	0	1	0	0	0	0	0	0	1	1	0	0	0	1	1	0	0	0	0	0	1	0	0
1	1	1	1	1	1	1	1	1	1	1	1	1	1	1	1	1	1	1	1	1	1	1	1	1	1	1	0	1	1	1	1	1	1	1	1	1	1	1	1	1	1	1	1	1	1	1	1	1	1
1	1	1	0	0	0	0	1	0	1	0	1	1	0	1	1	0	1	1	1	1	1	0	0	0	1	0	0	1	1	1	1	0	1	1	1	1	1	0	0	1	0	1	1	1	0	1	1	0	0
1	1	1	1	1	1	1	1	1	1	1	1	1	1	1	0	1	1	1	0	1	1	0	0	0	1	1	0	1	1	1	1	1	1	1	1	1	0	1	1	1	1	1	1	1	1	1	1	1	1
1	1	1	1	1	0	0	1	1	1	1	1	1	1	1	1	1	0	1	0	1	1	1	1	1	1	1	0	1	1	0	1	1	1	1	1	1	1	1	1	1	0	1	1	1	1	1	1	0	1
1	1	1	1	1	1	1	1	1	1	1	1	1	1	1	1	1	1	1	1	1	1	1	1	1	1	1	0	1	1	1	1	1	1	1	1	1	1	1	1	1	1	1	1	1	1	1	1	1	1
1	0	1	0	0	0	0	1	0	1	0	1	1	1	1	0	1	1	1	0	1	1	1	0	1	0	1	0	1	1	1	1	1	0	0	1	1	0	1	0	1	1	1	1	1	1	0	1	0	0
1	1	0	0	0	0	0	1	1	1	1	0	0	0	0	0	0	0	0	1	0	1	1	0	0	0	0	0	0	0	0	0	0	0	0	0	1	0	0	0	0	0	0	0	0	0	0	1	1	1
1	1	1	0	0	0	0	1	1	1	0	1	1	1	1	1	1	1	1	0	1	1	0	1	0	1	0	0	1	1	1	1	1	0	0	1	1	1	1	0	1	1	1	1	1	1	1	1	1	0
1	1	0	1	1	0	0	1	0	1	0	1	1	1	1	0	1	1	1	0	0	1	1	0	0	1	0	0	1	1	0	1	1	0	0	1	1	0	1	1	1	0	1	1	1	0	0	1	0	0
1	1	1	1	1	0	1	1	0	1	1	1	1	1	1	1	1	1	1	1	1	0	1	1	1	1	1	0	1	1	1	1	1	0	1	1	1	0	1	0	1	1	1	1	1	1	1	1	1	1
1	1	1	1	0	0	0	0	0	1	1	1	1	1	1	1	1	1	1	1	0	0	0	0	0	0	1	0	1	0	0	0	1	0	1	1	1	0	0	0	1	1	1	0	1	1	0	1	0	0
1	1	1	0	0	0	0	0	1	1	1	1	0	0	1	1	0	1	0	1	1	0	0	0	0	0	0	0	1	0	0	1	1	0	0	1	1	0	1	0	0	1	1	1	0	0	1	1	0	0
0	1	0	0	0	0	0	0	0	1	0	1	0	0	1	1	1	0	1	1	0	0	0	0	0	0	0	0	1	0	1	0	1	0	0	1	1	0	0	0	0	1	1	0	0	1	0	1	0	0
0	1	1	0	0	0	0	1	0	1	0	1	0	0	1	0	1	0	1	1	0	0	0	0	0	0	0	0	0	0	0	1	0	0	0	1	1	0	0	0	0	1	1	1	0	0	0	1	0	1
1	1	1	0	1	0	0	1	1	1	0	1	1	1	1	0	1	1	1	0	1	1	0	0	1	0	0	0	0	1	0	0	1	0	0	1	1	0	0	0	1	0	1	1	1	1	1	1	0	0
1	0	1	0	0	0	0	1	0	1	0	0	0	0	1	1	1	1	0	0	0	1	0	0	0	0	0	0	0	1	0	0	0	0	0	1	1	0	0	0	0	0	0	1	0	0	0	1	0	0
1	1	1	0	0	0	0	1	1	1	0	1	1	1	1	0	1	1	1	0	0	0	0	0	0	1	0	0	1	1	0	1	1	0	1	1	1	1	0	0	1	1	1	0	1	0	0	1	0	0
1	0	1	0	1	0	0	1	0	0	0	1	1	0	1	0	1	0	0	0	1	0	0	0	0	0	0	0	0	0	0	0	1	0	0	0	1	0	0	0	0	1	1	0	0	1	1	1	0	1
1	1	1	1	1	1	1	1	1	1	1	1	1	1	1	1	1	1	1	1	1	1	1	1	1	1	1	0	1	1	1	1	1	1	1	1	1	1	1	1	1	1	1	1	1	1	1	1	1	1
1	1	1	0	0	1	1	1	1	1	1	1	1	1	1	1	1	1	1	1	1	1	0	1	1	1	1	0	1	1	1	1	1	1	1	1	1	1	1	0	1	0	1	1	1	1	1	1	1	1
1	1	1	0	1	0	1	1	1	1	1	1	1	0	1	0	1	1	1	0	0	1	0	1	1	1	0	0	1	1	1	0	1	0	1	1	1	1	1	0	1	0	1	1	0	1	0	1	0	1
0	0	0	1	0	0	0	1	0	1	0	1	0	0	1	1	0	0	0	1	1	0	0	0	0	0	0	0	0	1	0	0	1	0	0	0	1	0	0	0	0	0	1	0	1	0	0	0	0	0
1	0	1	1	0	0	0	1	0	1	0	1	1	0	1	0	1	0	1	1	0	1	1	0	1	0	0	1	1	0	1	0	1	0	1	1	1	0	0	0	0	0	1	0	0	0	0	1	0	1
1	1	0	0	0	0	0	1	0	1	0	1	1	1	1	0	1	1	1	1	0	0	0	0	0	0	1	0	1	0	0	1	0	0	0	1	1	1	0	0	1	1	1	0	1	1	0	1	0	1
1	1	1	1	0	0	0	1	1	1	1	1	1	1	1	1	1	1	1	0	1	1	1	1	1	1	1	0	1	1	1	1	1	0	0	1	1	1	1	0	1	0	1	1	1	1	0	1	1	1
1	1	1	1	1	1	1	1	1	1	1	1	1	1	1	1	1	1	1	1	1	1	1	1	1	1	1	1	1	1	1	1	1	1	1	1	1	1	1	1	1	1	1	1	1	0	1	1	1	1
1	0	1	1	0	0	0	0	0	1	0	1	0	0	1	0	0	0	1	0	0	1	0	0	0	0	0	0	1	1	0	1	0	0	0	1	1	0	1	0	0	0	0	0	0	1	0	1	1	0
1	1	1	0	0	1	0	0	0	1	0	1	1	1	1	0	1	1	1	0	0	0	0	1	0	0	1	0	1	0	0	0	0	0	0	1	1	0	1	0	1	0	1	0	1	0	1	1	0	0
0	1	1	0	1	0	0	1	0	0	0	0	0	0	1	0	1	0	0	1	0	0	1	0	0	0	1	0	0	0	0	1	0	0	0	1	0	0	0	0	0	1	1	0	1	0	0	1	0	1
1	1	1	1	0	1	1	1	0	1	1	1	1	1	1	0	1	1	1	0	1	0	0	0	1	1	1	0	1	1	1	1	1	1	1	1	1	0	1	0	1	1	1	0	1	0	0	1	1	1
0	0	0	0	0	0	0	1	0	0	0	0	0	0	0	1	0	0	0	0	0	0	0	0	0	0	0	0	1	0	0	0	0	0	0	0	0	0	1	0	0	0	0	1	0	0	0	0	0	1
1	1	1	1	1	0	1	1	1	1	1	1	1	1	1	1	1	1	1	0	1	1	1	1	1	1	1	0	1	1	1	1	1	1	1	1	1	1	1	1	1	1	1	1	1	1	1	1	1	1
1	1	1	0	0	0	0	1	1	1	1	1	1	1	1	0	1	0	1	0	0	1	0	0	1	1	0	0	1	1	1	1	1	0	1	0	1	1	1	0	1	0	1	1	1	1	0	1	1	0
1	1	1	0	0	0	0	0	0	1	0	1	1	1	1	1	0	0	1	1	0	1	0	0	0	1	1	0	1	1	0	0	0	0	0	1	1	0	0	0	0	0	0	0	0	1	0	1	0	0
1	1	1	1	0	0	0	1	0	1	1	1	1	1	1	0	1	0	1	0	0	1	1	0	1	1	0	0	1	1	1	1	0	1	0	1	1	1	1	0	1	0	1	1	1	1	0	1	0	0
1	1	1	1	1	0	1	1	1	1	0	1	1	1	1	1	1	1	1	0	1	0	1	1	1	0	0	1	1	1	1	1	0	0	1	1	1	0	1	0	1	1	1	0	1	0	1	1	0	0
0	1	0	0	0	0	0	1	1	1	0	1	1	1	1	0	1	1	1	1	0	1	1	0	0	0	0	0	1	1	0	0	0	0	0	1	1	0	0	0	0	0	0	0	0	0	0	1	0	0
1	0	0	0	1	0	0	0	0	1	0	1	1	0	1	0	0	0	1	1	1	1	0	0	0	0	0	0	1	0	0	1	1	0	0	1	1	0	0	0	0	1	1	0	0	0	0	0	0	1
0	1	1	1	1	1	0	1	1	1	0	1	0	1	1	0	1	0	1	1	0	1	1	1	1	1	0	0	1	0	1	0	1	0	1	1	1	1	0	0	1	1	1	1	1	0	1	1	1	0
1	0	1	0	0	0	0	1	0	1	0	1	1	1	1	0	1	1	1	0	0	1	0	0	0	1	0	0	1	0	0	0	0	0	1	1	1	0	0	0	1	1	1	0	0	0	1	1	0	0
1	1	1	1	0	0	1	1	1	1	1	1	1	1	1	0	1	1	1	1	1	1	1	1	0	1	0	0	1	1	1	1	1	0	1	1	1	1	1	1	1	1	1	1	1	1	1	1	1	1
1	1	0	0	0	1	0	1	1	1	0	1	1	1	0	1	1	1	1	0	0	1	1	0	1	0	0	0	1	0	0	0	0	0	1	1	1	0	1	0	1	0	1	0	1	0	1	1	0	0
1	1	1	1	1	0	1	1	1	1	1	1	1	1	1	0	1	1	1	1	1	1	1	1	1	1	0	0	1	1	1	1	1	0	1	1	1	0	1	0	1	1	1	1	1	1	0	1	1	0
1	1	1	1	0	1	0	1	1	1	1	1	1	1	1	0	1	1	1	0	1	1	1	0	0	1	1	0	1	1	1	1	1	1	1	1	1	1	1	0	1	1	1	0	1	1	1	1	0	1
1	1	0	0	0	1	0	1	1	0	0	1	1	1	1	0	0	0	1	1	0	0	0	0	0	1	0	0	1	0	0	1	0	0	0	1	1	0	0	0	0	1	1	1	1	0	0	1	1	0
0	1	1	0	0	0	0	1	1	1	0	1	0	0	1	0	1	1	0	0	0	0	1	0	1	0	0	0	1	1	0	1	0	0	0	1	1	0	0	0	0	1	1	1	0	0	1	1	0	0
1	1	1	0	0	0	0	1	1	1	0	1	1	1	1	1	1	0	1	0	1	1	1	0	1	1	1	0	1	1	1	1	1	0	1	1	1	0	1	1	1	0	1	0	1	1	0	1	0	0
1	0	1	0	0	0	0	0	0	1	0	1	1	0	0	0	1	0	1	1	1	0	0	0	0	0	0	1	0	0	1	0	0	0	0	1	1	0	0	0	0	0	0	0	0	0	0	1	0	0
1	1	1	0	0	0	0	1	1	1	0	1	1	1	1	1	1	1	1	0	0	1	0	0	0	0	0	0	1	1	1	1	1	0	0	1	1	1	1	0	0	0	1	1	1	1	0	1	0	1
1	1	1	0	0	1	1	1	1	1	1	1	1	1	1	0	1	1	1	1	1	1	1	0	1	1	1	0	1	1	1	1	1	0	0	1	1	0	1	0	1	1	1	1	1	1	1	1	0	1
1	1	1	1	0	0	1	1	1	1	0	1	1	1	1	1	1	1	1	0	1	1	1	1	1	1	0	0	1	1	1	0	1	1	1	1	1	0	1	0	1	1	1	1	1	0	1	1	1	0
1	1	0	1	0	0	0	1	1	1	0	1	1	0	1	0	1	0	1	1	0	0	0	0	0	1	0	0	1	0	0	1	0	1	0	1	1	1	0	0	1	0	0	0	1	0	0	1	0	0
1	1	1	1	0	0	0	1	1	1	0	1	1	1	1	0	1	1	1	0	1	1	0	0	0	1	0	1	1	0	1	1	1	1	0	1	1	1	1	1	1	0	1	1	1	0	0	1	0	0
1	0	1	0	0	0	1	0	0	1	0	1	1	0	1	1	1	0	1	0	0	0	0	1	0	0	1	0	1	1	1	0	0	0	0	1	1	0	0	0	1	0	1	0	1	0	0	1	0	1
1	1	1	0	0	0	1	1	0	1	0	1	1	1	1	1	1	1	1	1	1	0	0	1	0	0	1	0	1	0	0	1	1	0	0	1	1	0	1	0	1	0	1	1	1	1	1	1	0	1
1	0	1	1	0	1	1	1	0	1	1	1	1	0	1	0	1	1	1	0	0	1	0	0	0	0	0	0	1	0	1	1	0	0	0	1	1	0	0	0	1	0	1	0	1	1	1	1	1	0
1	1	1	1	0	0	1	1	0	1	0	1	1	1	1	1	1	1	1	0	1	1	1	1	1	0	1	0	1	0	0	1	1	1	0	1	1	0	1	0	1	1	1	1	1	1	1	1	0	0
1	1	1	1	0	0	1	1	0	1	1	1	1	1	1	1	1	1	1	0	1	1	0	1	1	1	1	0	1	1	1	1	1	0	0	1	1	1	0	0	1	1	1	1	1	1	0	1	1	1
1	1	0	0	0	0	0	1	0	1	0	1	1	1	1	1	1	1	1	1	0	0	0	0	1	0	0	0	1	0	1	1	1	0	0	1	1	0	1	0	1	1	1	1	1	0	0	1	1	0
1	1	1	1	1	1	1	1	1	1	1	1	1	1	1	1	1	1	1	1	1	1	1	1	1	1	1	1	1	1	1	1	1	1	1	1	1	1	1	1	1	1	1	1	1	1	1	1	1	1
0	0	1	0	0	0	0	1	0	1	1	1	1	0	0	0	0	1	1	0	1	0	0	0	0	0	0	0	0	0	0	1	0	0	0	1	0	0	0	0	0	0	0	0	0	0	0	1	0	0
1	1	0	0	0	1	0	1	1	1	1	1	1	1	1	0	1	0	1	0	0	1	0	0	1	1	0	0	1	1	1	1	1	0	0	1	1	1	1	0	1	1	0	0	1	1	0	1	0	1
1	1	1	0	0	0	0	1	0	1	1	1	1	1	1	0	1	1	1	1	1	0	1	0	0	1	0	0	1	1	1	1	0	0	0	1	1	0	1	0	1	0	0	0	1	1	1	1	1	1
1	1	1	0	0	1	0	1	1	1	0	1	1	1	1	1	1	0	1	0	1	0	1	0	0	0	0	0	1	1	1	1	0	0	1	1	1	0	0	0	1	0	0	1	1	0	0	1	1	0
1	1	1	1	1	1	1	1	1	1	1	1	1	1	1	1	1	1	1	1	1	1	1	1	1	1	1	1	1	1	1	1	1	1	1	1	1	1	1	1	1	1	1	1	1	1	1	1	1	1
1	0	0	0	1	0	0	1	0	1	0	1	0	0	1	0	1	0	1	1	0	0	0	0	0	0	0	0	0	0	1	0	0	0	0	1	1	0	0	0	0	0	0	0	0	0	0	1	0	0
1	1	1	0	0	1	1	1	0	1	0	1	1	1	1	0	1	1	1	0	0	1	1	0	0	0	0	0	1	1	0	1	0	1	0	1	1	0	1	1	1	0	1	1	1	0	1	1	0	1
0	0	1	0	0	0	0	1	0	0	1	0	1	0	0	0	1	0	0	0	0	0	0	0	0	0	0	0	0	0	0	0	0	0	0	0	1	1	1	0	0	0	0	0	0	1	0	0	0	0
1	1	0	0	1	0	0	1	0	1	0	1	1	1	1	0	1	1	1	0	1	0	1	0	0	1	0	0	0	1	0	1	0	0	0	1	1	0	0	0	1	1	1	0	1	0	1	1	1	0
1	1	1	1	0	0	1	1	0	1	1	1	1	1	1	1	1	1	1	0	1	1	1	1	0	1	0	0	1	1	1	1	1	0	0	1	1	0	0	0	1	1	1	0	1	1	1	1	0	0
1	1	1	1	1	1	1	1	1	1	1	1	1	1	1	1	1	1	1	1	1	1	1	1	1	1	1	1	1	1	1	1	1	1	1	1	1	1	1	1	1	1	1	1	1	1	1	1	1	1
1	1	1	1	0	0	0	1	1	1	1	1	1	1	1	1	1	1	1	0	1	1	1	1	0	1	1	0	1	0	1	1	1	1	1	1	1	1	1	0	1	1	1	1	1	0	1	1	1	0
1	1	0	1	0	0	0	1	1	1	0	1	1	0	1	1	1	0	1	1	1	1	0	1	1	1	0	0	1	1	1	0	1	0	0	0	1	1	1	0	1	0	1	1	1	1	0	1	0	0
0	0	0	0	1	0	0	0	0	1	0	0	0	0	0	0	0	0	1	1	1	0	0	0	0	0	1	1	1	0	0	0	1	1	0	1	1	0	0	0	0	0	0	0	0	0	1	1	0	0
1	1	1	0	0	1	1	1	0	1	0	1	1	0	1	0	1	1	1	0	0	1	1	0	1	0	1	0	1	0	1	0	1	0	1	1	1	1	1	0	0	0	1	0	1	1	0	1	0	0
1	1	1	0	0	0	0	1	0	1	0	1	1	1	1	0	1	1	1	1	0	1	0	0	0	1	0	1	1	0	1	0	0	0	0	1	1	0	1	0	1	0	1	0	0	1	0	1	1	0
0	1	0	0	0	0	0	0	1	1	0	0	0	0	1	0	0	1	0	0	1	1	0	0	0	0	0	1	0	0	1	0	0	0	0	1	0	1	1	0	0	1	1	0	0	0	0	0	0	1
1	1	1	1	1	0	0	1	1	1	1	1	1	1	1	0	1	1	1	1	1	1	0	1	0	1	1	0	1	1	1	0	1	1	1	1	1	1	1	0	1	1	1	0	1	1	0	1	1	0
1	0	0	0	0	1	0	0	1	1	0	1	1	0	1	0	0	0	1	0	1	0	1	1	0	0	1	1	0	0	0	1	1	0	0	1	1	1	1	0	1	1	1	1	1	1	0	1	0	1
1	1	1	1	1	0	1	1	1	1	1	1	1	1	1	1	1	1	1	0	0	1	1	0	0	0	1	1	1	1	0	1	1	0	1	1	1	0	1	0	1	1	1	0	1	1	1	1	1	1
1	1	0	0	1	1	0	1	0	1	0	1	0	1	1	0	1	0	1	1	0	0	1	0	0	1	1	0	1	1	1	0	1	0	0	1	1	1	0	0	1	1	1	0	1	0	0	1	0	0
1	1	1	0	0	0	0	1	1	1	0	0	1	0	1	0	1	1	1	0	0	0	0	0	0	0	0	0	1	1	1	0	1	0	0	1	1	0	1	0	1	0	1	0	0	1	1	1	0	0
1	1	1	1	0	0	0	1	1	1	0	1	1	1	1	0	1	1	1	0	1	1	0	0	0	0	0	0	1	1	1	1	1	0	0	1	1	0	0	0	1	0	1	0	1	1	0	1	0	0
1	1	1	0	0	1	0	1	0	1	0	1	1	1	1	1	1	1	1	0	1	0	1	0	1	1	0	0	1	1	1	1	1	0	0	1	1	0	1	0	1	0	1	1	1	0	1	1	0	0
0	0	1	0	1	0	0	1	1	1	0	1	1	0	1	1	1	1	1	1	1	0	1	0	0	0	0	0	0	1	0	0	0	0	0	1	1	1	0	0	1	0	0	1	0	0	0	1	0	1
1	0	1	1	0	1	1	1	0	1	0	1	0	0	1	1	1	1	1	0	0	0	0	0	0	0	0	0	1	0	0	1	0	0	1	1	1	0	1	0	1	0	1	1	1	1	0	1	1	0
0	1	1	0	0	0	0	1	1	1	1	1	1	0	1	0	1	0	1	0	1	0	0	0	0	0	0	0	0	0	1	0	1	0	0	1	1	0	0	0	1	1	1	1	1	1	0	1	0	1
1	1	1	0	0	0	0	1	0	1	1	1	1	1	1	0	1	1	1	0	1	1	1	0	1	1	1	0	1	1	1	1	1	0	1	1	1	1	1	0	1	0	1	1	0	1	0	1	1	0
1	1	1	1	0	1	0	1	0	1	0	1	0	1	1	0	1	0	1	0	1	0	1	0	0	0	1	0	0	0	1	0	0	0	1	1	1	0	0	0	1	0	0	0	0	1	0	1	1	0
1	0	1	0	1	0	0	1	1	1	1	1	1	1	1	0	1	0	1	1	0	0	0	0	0	1	0	0	1	1	1	0	0	0	0	1	1	0	0	0	0	0	1	0	1	1	0	1	0	1
1	1	1	0	1	1	1	1	0	1	1	1	1	1	1	0	1	1	1	1	1	1	1	0	1	0	1	1	1	1	1	1	1	1	1	1	1	0	1	0	1	1	1	1	0	1	1	1	0	1
0	0	0	1	0	0	0	0	1	0	0	0	0	0	0	0	0	1	0	1	1	0	0	0	0	0	0	0	0	0	1	0	0	0	0	1	1	0	0	0	0	1	0	1	0	1	0	0	0	1
0	1	1	0	0	0	0	0	0	0	0	1	1	0	0	0	0	0	1	0	0	0	0	1	0	0	0	0	0	0	0	0	0	0	0	0	0	0	0	0	0	1	1	0	0	0	0	1	0	1
1	1	1	1	0	0	1	1	1	1	0	1	1	1	1	1	1	1	1	1	1	1	0	1	1	1	0	0	1	1	1	1	1	0	1	1	1	1	0	0	0	1	1	1	1	1	1	1	0	0
1	1	1	1	0	0	1	1	1	1	1	1	1	1	1	0	1	0	1	1	0	1	1	1	0	1	0	0	1	1	0	1	0	0	1	1	1	1	1	0	1	1	1	0	1	0	1	1	0	1
1	1	1	1	0	0	0	1	0	1	0	1	1	1	1	1	1	1	1	0	0	0	0	1	0	1	0	1	1	1	1	1	1	0	1	0	1	0	1	0	1	0	1	0	0	0	0	1	0	0
1	1	1	1	1	1	1	1	1	1	1	1	1	1	1	1	1	1	1	0	0	1	1	1	0	1	1	0	1	1	1	1	1	1	1	1	1	1	1	1	1	1	1	0	1	1	1	1	1	1
0	0	0	0	1	0	0	0	0	0	0	1	0	0	0	0	1	0	0	0	0	1	0	0	0	0	0	0	1	0	0	0	0	0	1	1	0	0	0	0	0	1	0	1	0	1	0	0	0	0
1	0	1	0	1	0	0	1	0	1	1	1	1	1	1	1	1	1	1	0	0	1	1	1	0	0	0	0	1	1	0	1	1	0	1	1	1	0	0	0	1	0	1	0	1	0	0	1	0	0
1	1	1	0	1	0	1	0	1	1	1	1	1	1	1	0	1	0	1	0	1	0	0	0	1	1	0	0	1	0	1	1	0	1	1	0	1	0	1	0	1	0	1	0	1	1	0	1	0	0
1	1	1	0	0	0	0	1	0	1	0	1	0	0	1	1	1	1	1	1	1	0	0	0	0	1	0	0	1	0	1	1	0	0	0	1	1	0	1	0	1	1	1	1	0	1	1	1	0	0
1	1	1	1	0	0	0	0	1	0	0	1	1	0	1	1	0	1	1	1	1	1	1	0	0	0	0	0	1	0	1	1	0	0	0	1	1	0	0	0	1	1	1	0	0	1	0	1	0	1
1	1	1	1	0	0	1	1	1	1	1	1	1	1	1	0	1	1	1	0	0	1	0	1	0	1	0	0	1	0	0	1	1	1	1	1	1	0	1	0	1	1	1	1	1	0	1	1	0	1
1	1	1	1	1	1	0	1	1	1	1	1	1	1	1	1	1	1	1	1	1	1	1	1	1	1	1	0	1	1	1	1	1	0	0	1	1	0	1	1	1	1	1	1	1	1	1	1	1	1
0	0	0	0	0	0	0	0	0	1	0	1	0	0	0	0	0	0	0	0	0	0	0	0	0	0	0	0	0	0	0	0	0	0	0	0	0	0	0	0	1	0	0	0	0	1	0	0	0	0
1	1	1	1	0	1	1	1	1	1	1	1	1	1	1	1	1	1	1	1	1	1	0	1	1	0	1	0	1	1	1	1	1	1	0	1	1	1	1	0	1	0	1	1	1	1	1	1	0	1
1	1	1	1	0	1	0	1	1	1	1	1	1	1	1	1	1	1	1	0	1	1	1	1	0	1	0	0	1	1	1	1	1	1	1	1	1	1	1	0	1	1	1	1	1	1	0	1	0	1
1	1	1	1	0	1	0	0	1	1	1	1	1	1	1	0	1	1	1	0	0	1	0	0	1	1	1	0	1	1	0	1	1	0	1	1	1	1	1	0	1	1	1	0	1	1	0	1	0	0
1	1	1	1	1	1	1	1	0	1	1	1	1	1	1	0	1	1	1	1	1	1	1	0	1	1	1	1	1	1	1	1	1	1	1	1	1	1	1	0	1	0	1	1	0	0	0	1	0	1
1	1	1	0	0	1	1	1	0	1	0	1	1	1	1	1	1	1	1	0	0	0	1	1	1	1	1	0	1	1	0	1	1	0	0	1	1	0	1	0	1	1	1	1	1	1	1	1	1	0
1	1	1	1	1	1	1	1	1	1	1	1	1	1	1	1	1	1	1	1	1	1	1	1	1	1	1	0	1	1	1	1	1	1	1	1	1	0	1	0	1	1	1	1	1	1	1	1	1	1
1	1	1	1	1	1	1	1	1	1	1	1	1	1	1	1	1	1	1	0	0	1	1	1	1	1	1	0	1	1	1	1	1	1	1	1	1	1	1	0	1	1	1	0	1	1	0	1	1	0
1	0	1	0	0	0	0	0	0	0	0	0	0	1	0	0	1	0	1	1	1	0	1	0	0	0	0	0	0	0	1	0	0	0	0	1	0	0	1	0	0	0	0	0	0	0	0	0	0	0
1	1	1	1	1	1	1	1	0	1	1	1	0	1	1	0	1	1	1	1	0	1	0	1	0	0	1	0	1	1	1	1	1	1	1	1	1	1	1	0	1	1	1	1	1	1	1	1	1	1
1	1	1	0	0	1	0	0	0	0	0	1	1	0	1	0	1	0	1	0	0	0	1	1	0	0	0	0	1	0	1	0	0	0	1	0	1	0	1	0	0	0	0	1	1	0	0	1	1	1
1	1	1	1	0	1	1	1	1	1	1	1	1	1	1	1	1	1	1	0	1	1	0	1	1	1	1	1	1	1	1	1	1	1	1	1	1	1	1	1	1	1	1	1	1	1	1	1	0	1
0	0	0	0	0	0	0	1	0	0	0	1	1	0	0	0	0	1	0	1	1	0	0	0	0	0	0	0	1	1	1	0	0	0	1	1	1	0	0	0	1	0	1	0	0	0	0	1	1	0
1	0	1	0	1	0	0	0	1	1	0	1	0	0	1	0	0	1	0	0	1	0	0	0	0	0	1	0	1	0	1	1	0	0	0	0	1	1	0	0	0	1	0	1	0	0	0	1	0	0
1	1	1	1	0	1	1	1	1	1	1	1	1	1	1	1	1	1	1	1	1	0	0	0	0	1	0	0	1	1	0	1	1	1	1	1	1	1	0	0	1	1	1	1	1	1	0	1	1	1
1	1	1	0	0	0	0	1	1	1	0	1	1	0	1	0	1	1	1	1	1	1	0	1	0	0	0	0	1	0	1	0	0	0	0	1	1	1	1	0	1	1	1	1	1	0	1	1	0	1
0	1	1	0	0	0	0	1	0	1	0	0	1	0	0	0	0	0	0	0	0	0	0	0	0	0	0	0	0	1	0	0	1	1	0	0	0	0	0	0	0	0	0	1	0	0	0	0	0	0
1	1	1	1	1	1	0	1	1	1	1	1	1	1	1	1	1	1	1	0	1	1	1	1	1	1	1	0	1	1	1	1	1	1	0	1	1	1	1	1	1	1	1	1	1	1	1	1	1	1
1	1	1	0	0	0	0	0	0	1	0	0	0	1	1	0	1	1	1	0	0	0	1	0	1	0	0	0	1	0	1	0	0	0	0	1	1	0	0	0	1	1	0	0	0	1	1	1	1	0
1	1	0	0	0	1	0	0	1	0	0	1	1	0	1	1	1	0	0	1	1	0	0	0	0	0	0	0	0	1	0	1	0	0	0	1	1	0	1	0	1	0	1	0	0	0	0	1	0	0
1	1	1	1	1	0	1	1	1	1	1	1	1	1	1	1	1	1	1	0	1	1	1	0	1	1	1	0	1	1	1	1	1	1	1	1	1	0	1	1	1	0	1	1	1	1	1	1	0	1
1	1	1	1	1	1	1	1	1	1	1	1	1	1	1	1	1	1	1	0	1	1	1	1	1	1	1	0	1	1	1	1	1	1	1	1	1	1	1	0	1	1	1	1	1	1	1	1	1	0
0	0	1	0	0	0	0	0	0	0	0	0	0	0	0	0	0	0	0	0	0	1	0	0	0	0	1	0	0	0	0	0	0	0	0	1	1	0	0	0	0	1	0	0	0	0	1	0	0	1
1	0	1	0	0	0	0	0	0	1	0	1	1	1	1	0	1	1	1	0	0	1	0	1	1	1	0	0	1	1	1	1	0	0	0	1	1	0	1	0	1	1	1	1	1	0	0	1	1	0
0	0	1	0	0	1	0	0	0	1	0	0	0	0	1	0	1	0	0	0	0	1	1	0	0	0	0	0	0	0	0	0	0	0	0	1	0	0	0	0	0	0	0	0	0	0	0	1	1	1
1	1	1	1	1	1	0	1	0	1	1	1	1	1	1	0	1	1	1	0	1	1	1	0	1	1	1	0	1	1	1	1	1	0	1	1	1	0	1	1	1	1	1	1	0	1	0	1	1	0
0	0	0	0	1	0	1	0	1	1	0	1	0	0	0	1	1	1	0	0	0	0	0	0	0	1	0	0	0	0	0	0	0	0	0	1	1	0	0	0	0	1	0	1	0	0	1	1	0	1
1	1	1	1	0	0	1	1	1	1	1	1	1	1	1	0	1	1	1	0	0	1	1	0	0	1	1	1	1	0	1	1	1	1	1	1	1	1	1	1	1	1	1	1	1	1	1	1	1	0
0	0	0	0	0	0	0	0	1	1	0	0	0	1	0	0	0	0	0	0	0	0	0	0	0	1	0	0	0	0	0	1	0	0	0	0	1	0	0	0	0	1	0	0	0	0	0	0	0	0
0	0	0	0	0	0	0	0	0	0	0	0	1	1	0	0	1	0	0	0	0	0	0	0	0	0	0	0	0	0	0	0	1	0	0	0	0	0	0	0	0	1	0	0	0	1	1	0	0	0
1	1	0	1	0	0	0	1	0	1	0	1	1	1	1	0	1	1	1	0	0	1	1	0	1	1	1	0	1	1	1	1	1	0	0	1	1	1	1	0	1	1	1	0	1	0	1	1	0	0
1	1	1	0	0	0	0	1	0	1	0	1	1	1	1	0	1	1	1	1	0	1	0	0	0	1	0	0	1	1	1	0	1	0	0	1	1	0	0	0	0	0	1	0	1	0	0	1	0	1
1	1	1	1	1	0	1	1	1	1	1	1	1	1	1	0	1	1	1	0	1	1	1	1	1	1	0	0	1	1	1	1	1	0	1	1	1	0	1	0	1	1	1	1	1	1	1	1	0	0
0	0	1	0	0	0	0	0	0	1	0	0	0	0	0	0	0	0	0	0	0	0	0	0	0	0	0	0	1	0	0	0	1	0	0	0	0	0	0	0	0	0	0	0	0	1	0	0	0	0
1	1	1	1	1	0	1	1	0	1	1	1	1	1	1	0	1	1	1	0	0	1	1	1	1	1	1	0	1	1	1	1	1	0	1	1	1	1	1	1	1	0	1	1	1	1	1	1	1	1
1	1	1	1	1	1	1	1	0	1	1	1	1	1	1	1	1	1	1	0	1	1	1	0	1	1	1	0	1	1	1	1	1	0	1	1	1	0	1	0	1	1	1	1	0	1	1	1	1	0
1	1	1	1	1	0	1	1	1	1	1	1	1	1	1	1	1	1	1	0	1	1	1	1	1	1	1	0	1	1	1	1	1	1	1	1	1	1	1	1	1	1	1	1	1	1	1	1	1	1
0	0	1	0	0	0	0	0	0	1	0	1	1	0	1	0	1	0	1	1	1	1	1	0	0	1	0	0	1	0	1	1	1	0	1	0	0	0	0	0	0	0	0	0	0	1	0	1	0	1
1	1	1	0	0	1	0	1	0	1	0	1	1	0	0	0	0	0	0	0	1	1	0	0	0	0	1	1	0	0	0	1	1	0	0	1	1	0	0	0	0	0	0	0	0	1	0	1	0	1
1	0	1	1	0	0	1	1	0	1	0	1	1	1	0	0	1	1	1	0	0	1	1	0	0	0	0	0	1	1	0	0	0	0	0	1	1	0	1	0	1	1	1	1	1	1	0	1	1	0
1	1	1	1	0	0	0	1	1	1	0	1	1	1	1	0	1	1	1	0	1	1	0	1	0	0	0	0	1	0	1	1	1	0	0	1	1	1	1	0	1	0	1	0	1	1	1	1	0	0
1	1	0	0	0	0	0	0	0	1	0	1	1	1	1	0	1	0	1	1	1	1	0	1	0	1	0	0	1	1	0	1	0	0	1	1	1	0	1	0	1	0	1	0	0	0	1	1	0	0
1	1	1	0	0	0	0	0	1	1	1	1	1	1	1	1	0	0	1	1	0	1	0	1	0	0	0	0	1	1	1	0	0	0	1	1	1	0	0	0	1	0	1	0	0	0	0	0	1	0
1	1	1	1	0	0	1	1	0	1	1	1	1	1	1	1	1	1	1	0	1	1	0	1	0	1	1	0	1	1	1	1	1	1	1	1	1	1	1	1	1	1	1	1	1	1	1	1	1	0
1	1	1	0	0	1	1	0	0	1	0	1	1	0	1	1	1	1	1	1	1	0	0	1	0	0	0	0	1	0	0	0	1	0	1	1	1	0	0	0	1	1	1	0	1	0	1	1	0	0
1	1	1	0	1	1	0	1	1	1	0	1	1	1	1	0	1	1	1	0	0	1	0	0	1	1	0	0	1	1	0	1	1	0	1	1	1	1	1	0	0	1	1	0	0	0	0	1	1	1
1	1	1	1	1	0	0	0	0	1	1	1	1	0	1	0	1	1	1	0	1	0	1	1	0	0	0	0	1	1	0	1	0	1	1	1	1	1	1	0	1	0	0	1	1	1	0	1	0	0
1	1	1	1	1	1	1	1	1	1	1	1	1	1	1	1	1	1	1	1	1	0	0	0	0	1	0	0	1	1	1	1	1	1	1	1	1	1	1	0	1	1	1	1	1	1	1	1	1	1
1	1	1	1	1	1	0	1	1	1	1	1	1	1	1	1	1	1	1	0	1	1	1	0	1	0	0	0	1	1	1	1	1	1	0	1	1	1	1	1	1	1	1	0	1	0	1	1	1	1
1	1	0	1	0	0	0	0	1	1	0	1	1	1	1	0	1	1	1	1	0	1	0	0	1	0	0	1	1	1	1	1	0	0	0	1	1	0	0	0	1	1	1	0	1	0	0	1	0	0
1	0	1	0	0	1	1	0	1	0	0	1	1	1	1	0	1	1	1	0	0	0	0	1	0	0	0	0	0	1	0	0	0	0	0	1	1	0	0	0	0	1	1	0	0	0	1	1	0	0
0	0	0	0	1	1	0	0	1	0	0	0	1	0	1	0	0	0	1	0	0	0	0	0	0	0	0	0	1	1	1	0	1	0	1	1	1	0	0	0	0	0	0	0	1	0	1	1	0	1
0	0	0	0	0	0	0	1	0	1	0	1	0	0	0	1	1	0	1	0	0	0	1	0	0	0	0	1	1	1	0	1	0	0	1	1	0	0	0	0	0	0	0	0	0	0	0	1	0	0
1	1	1	0	0	0	0	1	1	1	1	1	1	0	1	0	1	1	1	0	0	1	0	0	0	0	0	0	1	1	1	1	0	0	0	1	1	0	1	1	0	0	0	0	1	0	0	1	0	0
1	1	1	1	0	0	1	1	0	1	0	1	1	1	1	0	1	1	1	0	0	0	0	0	0	1	0	1	1	1	0	0	1	0	0	1	1	0	0	0	1	0	1	1	1	1	0	1	1	0
1	1	0	0	0	0	0	0	0	1	0	1	0	1	1	0	1	0	0	0	0	0	1	0	0	0	0	0	0	0	1	1	0	0	0	0	1	0	0	0	0	0	1	1	1	0	0	1	0	0
1	1	1	0	0	0	0	1	0	1	1	1	1	1	1	0	1	1	1	0	1	1	0	1	1	1	1	0	1	0	1	1	1	0	1	1	1	0	1	1	1	1	1	0	1	0	1	1	0	1
1	1	1	1	0	0	0	1	0	1	1	1	1	1	1	0	1	1	1	1	0	1	0	1	0	0	0	0	1	1	1	1	1	0	1	1	1	0	1	0	1	1	1	1	0	1	0	1	1	0
1	1	1	0	0	0	0	0	0	1	0	0	1	0	1	0	0	1	1	0	0	1	0	1	0	0	0	1	0	0	0	0	0	0	0	0	1	0	0	0	1	1	1	0	1	0	0	0	0	1
1	1	1	1	1	1	1	1	0	1	1	1	1	1	1	1	1	1	1	1	1	1	0	1	1	1	0	0	1	1	0	1	1	0	1	1	1	0	1	0	1	0	1	1	1	1	1	1	1	0
1	1	1	1	0	1	0	1	0	1	1	1	1	1	1	1	1	1	1	0	1	1	1	1	0	1	1	0	1	1	1	0	1	1	0	1	1	1	1	0	1	1	1	1	1	1	1	1	1	1
1	1	1	1	0	1	0	1	1	1	1	1	1	0	1	1	1	1	1	0	0	0	1	1	0	1	0	0	1	1	1	1	0	0	1	1	1	0	0	0	1	1	1	1	1	1	0	1	0	1
1	1	1	1	0	0	0	1	0	1	1	1	1	1	1	1	1	1	1	1	1	1	0	0	1	1	1	0	1	1	1	1	1	0	1	1	1	1	1	0	1	1	1	1	1	1	1	1	0	1
1	1	1	0	0	0	0	1	0	1	0	1	1	0	1	0	1	0	1	0	0	0	0	0	0	0	0	1	0	0	0	1	0	0	0	1	1	0	1	0	0	0	1	0	0	0	0	1	0	0
1	1	1	1	0	0	0	1	0	1	0	1	1	1	1	0	1	1	1	0	0	1	1	1	0	0	0	0	1	0	1	1	1	0	1	1	1	0	1	1	1	0	1	0	1	0	1	1	0	0
1	0	0	0	0	0	0	0	1	1	0	1	0	0	0	0	1	0	0	1	0	0	0	0	1	0	0	0	0	1	0	0	1	0	0	0	1	0	0	0	0	0	0	0	1	0	1	1	1	0
1	1	0	0	0	0	0	0	1	1	0	1	1	0	1	0	1	0	1	0	0	1	0	0	1	0	0	0	1	0	0	1	1	0	0	1	1	0	0	0	1	0	1	1	1	0	1	1	1	0
1	1	1	1	0	0	0	1	1	1	1	1	1	1	1	0	1	1	1	0	1	1	1	0	0	1	1	1	1	1	0	1	1	0	0	1	1	1	1	1	1	1	1	0	1	1	1	1	0	1
1	1	0	1	0	0	1	1	1	1	0	1	1	1	1	1	1	1	1	0	0	1	0	0	1	0	0	1	1	1	1	1	1	0	0	1	1	1	1	0	1	1	1	0	1	1	0	1	0	0
1	1	1	1	0	1	1	1	1	1	1	1	1	1	1	0	1	1	1	0	1	1	1	1	1	1	0	0	1	1	1	1	1	0	1	1	1	0	1	1	1	0	1	1	1	1	0	1	1	0
1	1	1	1	1	1	1	1	1	1	1	1	1	1	1	1	1	1	1	0	1	1	1	1	1	1	1	0	1	1	1	1	1	0	1	1	1	1	1	1	1	1	1	1	1	1	1	1	0	1
1	1	1	1	0	0	0	1	1	1	0	1	0	1	1	0	1	1	1	0	0	1	0	0	0	0	0	0	1	0	1	1	1	0	1	1	1	1	1	0	1	1	1	0	0	0	1	1	1	0
1	1	1	1	1	0	0	1	1	1	1	1	1	1	1	0	1	1	1	0	1	1	0	1	1	1	0	1	1	1	1	1	1	1	0	1	1	0	0	1	1	1	1	0	1	1	0	1	0	1
1	1	1	1	1	0	1	1	1	1	1	1	1	1	1	1	1	1	1	0	1	1	1	1	1	1	1	1	1	1	0	1	1	1	0	1	1	1	1	1	1	1	1	1	1	1	1	1	1	1
1	0	1	0	1	0	0	1	0	1	0	1	0	0	1	1	1	0	0	0	0	0	0	0	1	0	0	0	0	0	0	0	0	0	1	1	1	0	0	0	0	0	1	0	1	0	0	1	1	0
1	0	1	0	0	1	1	1	0	1	1	1	1	1	1	0	1	0	0	0	1	1	0	0	1	1	0	1	1	1	0	1	0	0	1	1	1	0	1	0	1	1	1	0	1	0	0	1	0	0
1	0	1	1	0	0	0	1	0	1	0	1	1	0	1	0	1	1	1	1	1	1	1	0	0	1	1	0	1	1	1	1	0	0	1	1	1	1	0	0	1	1	1	0	1	0	1	1	1	1
1	1	1	0	0	0	1	1	0	1	1	1	1	1	1	1	1	1	1	0	1	1	0	1	1	1	1	0	1	1	1	1	1	0	1	1	1	0	1	0	1	0	1	1	1	1	1	1	1	0
1	0	0	0	0	0	0	1	0	0	0	1	0	0	0	0	0	0	0	0	0	1	0	0	0	0	0	0	0	0	0	0	1	0	0	1	1	0	0	0	0	0	0	0	0	0	0	0	0	1
1	1	1	0	1	1	0	1	1	1	0	1	1	0	1	0	1	1	1	0	1	0	1	1	1	0	0	0	1	0	1	1	0	0	0	0	1	1	0	0	1	0	0	1	0	1	0	1	0	0
0	1	1	1	0	0	1	1	1	1	0	1	1	0	1	0	1	1	1	0	0	0	0	1	0	1	0	1	1	0	1	1	1	0	1	1	1	1	1	1	1	0	1	0	1	0	0	1	0	0
1	1	1	1	0	1	1	1	1	1	1	1	1	1	1	0	1	1	1	1	1	1	0	0	0	1	0	0	1	1	1	1	1	0	1	1	1	0	1	1	1	1	1	1	1	1	0	1	0	1
1	1	1	1	0	1	1	1	1	1	0	1	1	1	1	0	1	1	1	1	0	0	0	0	0	1	1	1	1	1	0	1	1	0	1	1	1	0	1	0	1	1	1	1	1	1	1	1	0	0
1	1	1	0	0	0	1	0	1	1	0	1	1	1	1	0	1	1	1	1	1	1	0	0	0	1	0	0	1	1	1	1	1	0	1	1	1	0	1	0	1	0	1	0	0	0	0	1	1	1
0	0	0	0	1	0	0	1	1	0	0	0	1	0	1	0	1	0	0	0	0	0	1	0	0	0	1	0	0	1	0	1	0	1	0	1	1	0	0	0	0	0	1	1	1	1	0	1	0	0
1	0	1	1	0	0	0	1	1	1	0	1	1	1	1	1	1	1	1	0	1	1	0	0	0	0	0	0	1	1	1	1	0	0	1	1	1	0	1	0	1	1	1	1	1	0	0	1	0	0
1	0	1	0	0	0	0	1	0	1	0	1	1	1	1	0	1	0	1	1	0	0	0	0	1	1	0	0	1	1	0	1	1	0	0	1	1	0	0	0	1	1	1	0	1	0	0	1	0	0
1	1	0	1	0	0	1	1	1	1	1	1	1	1	1	1	1	1	1	1	1	1	1	1	1	1	1	0	1	1	1	1	1	1	0	1	1	1	1	1	1	1	1	1	1	1	1	1	1	0
1	0	1	0	0	0	0	1	1	1	0	1	1	1	1	0	1	1	1	0	0	0	1	0	0	1	0	0	1	1	1	1	1	0	0	1	1	0	1	0	1	1	1	0	1	1	1	1	0	0
1	1	1	1	0	0	0	1	1	1	1	1	1	1	1	0	1	1	1	0	0	1	0	0	0	1	0	1	1	1	1	1	1	0	0	1	1	0	1	0	1	1	1	0	0	1	1	1	0	0
1	1	1	0	1	0	1	1	0	1	1	1	1	1	1	0	1	1	1	0	1	1	1	1	1	1	1	0	1	1	1	1	1	1	1	1	1	1	1	1	1	1	1	1	1	0	0	1	0	0
1	1	1	1	0	1	0	1	1	1	1	1	1	1	1	0	1	1	1	0	0	0	1	1	0	1	1	0	1	1	1	1	1	0	1	1	1	1	0	0	1	1	1	1	1	1	1	1	0	0
0	0	0	0	0	0	0	0	0	1	0	1	0	0	1	1	0	0	0	0	0	0	0	0	0	1	0	0	0	1	0	0	0	1	0	1	1	0	1	0	0	1	0	0	0	0	1	1	1	0
1	1	1	0	1	0	0	0	1	1	1	1	1	1	1	1	1	1	1	0	0	1	1	1	1	1	1	0	1	1	0	1	1	1	0	1	1	0	1	1	1	1	1	1	1	0	1	1	1	0
1	1	1	0	0	0	0	0	1	1	0	1	1	1	1	1	1	0	1	0	0	0	1	0	0	1	1	0	1	0	1	1	1	0	0	1	1	0	1	0	0	0	1	0	0	0	0	1	0	0
1	1	0	0	1	0	0	0	0	1	0	1	1	0	1	0	0	1	1	0	0	0	0	0	0	0	1	1	0	1	1	1	0	0	1	1	1	1	1	1	0	0	0	1	0	0	0	1	0	0
1	1	0	1	1	1	0	1	0	1	1	1	1	1	1	1	1	1	1	1	1	0	0	1	1	1	0	0	1	1	1	1	1	0	1	1	1	1	1	0	1	0	1	1	1	0	1	1	0	0
1	1	1	1	1	1	1	1	0	1	1	1	1	1	1	1	1	1	1	0	1	1	0	1	0	1	0	1	1	1	1	1	1	0	1	1	1	1	1	0	1	1	1	1	1	1	1	1	1	1
0	0	1	0	0	1	0	1	1	1	0	0	0	0	0	0	1	1	0	0	1	0	1	0	0	0	0	0	0	0	0	0	0	0	0	0	0	0	0	0	0	0	1	0	0	0	0	1	0	0
1	1	1	1	1	1	0	1	1	1	1	1	1	0	1	0	1	1	1	1	1	1	1	1	1	1	1	0	1	1	1	1	1	1	1	1	1	1	1	0	1	1	1	0	1	1	0	1	1	0
1	1	1	1	0	0	0	1	0	1	0	1	1	0	1	0	1	0	1	0	1	1	1	0	1	1	0	0	1	0	0	1	1	0	1	1	1	1	0	0	1	0	1	0	1	0	0	1	0	0
1	1	1	1	0	0	0	1	1	1	1	1	1	1	1	0	1	1	1	1	1	1	1	0	0	1	1	0	1	1	1	0	1	0	1	1	1	0	1	0	1	0	1	0	1	0	1	1	0	0
1	1	1	0	0	0	0	1	0	1	0	1	0	1	1	0	1	1	1	0	0	1	0	0	1	0	0	1	1	0	1	1	1	0	0	1	1	1	1	0	1	1	1	1	1	0	0	1	0	0
1	1	1	1	0	1	1	1	1	1	1	1	1	1	1	1	1	1	1	0	1	1	1	1	1	1	1	0	1	1	1	1	1	1	1	1	1	1	1	0	1	1	1	0	1	1	1	1	1	0
1	1	1	1	1	1	0	1	0	1	0	1	1	1	1	1	1	1	1	0	1	1	1	1	0	0	1	0	1	1	1	1	1	1	0	1	1	0	1	0	1	0	1	1	1	0	1	1	1	1
0	0	0	0	0	0	0	0	0	0	0	0	0	0	0	0	0	0	1	0	1	0	0	0	0	0	0	0	0	0	1	0	0	0	0	1	1	1	0	0	1	1	0	0	1	1	1	1	0	1
1	1	1	1	0	0	1	1	1	1	0	1	1	1	1	0	1	1	1	1	0	1	1	0	1	1	1	0	1	1	1	1	1	1	0	1	1	0	1	0	1	1	1	1	0	0	1	1	1	1
1	1	1	0	0	1	0	1	1	1	0	1	1	1	1	0	1	1	1	0	0	0	0	0	0	0	0	0	1	1	1	1	0	0	1	1	1	0	1	0	1	1	0	1	1	1	1	1	0	1
1	1	1	1	1	0	1	1	0	1	1	1	1	1	1	0	1	1	1	0	1	1	0	0	0	0	0	1	1	1	0	1	1	0	1	1	1	0	0	0	1	1	1	0	1	1	0	1	0	1
1	1	1	0	0	0	1	1	0	1	0	1	1	1	1	0	1	1	0	0	0	0	1	1	0	1	0	0	1	1	1	1	1	0	1	1	1	1	1	0	1	0	1	0	1	0	0	1	0	0
1	1	1	1	0	0	0	1	1	0	0	1	1	1	1	1	1	1	1	1	0	0	0	0	0	0	0	0	1	1	1	0	0	0	1	1	1	0	0	0	1	0	1	0	1	0	0	1	0	0
1	1	1	1	0	1	0	1	0	1	1	1	1	1	1	1	1	1	1	1	1	1	1	0	1	1	0	0	1	1	1	1	1	1	1	1	1	1	1	0	1	1	1	1	1	1	1	1	1	1
0	0	0	0	0	0	0	1	0	0	0	0	1	0	1	0	0	1	0	0	0	0	1	1	0	0	0	0	1	1	1	0	1	0	0	0	0	0	0	0	0	0	0	1	0	0	0	0	0	1
1	0	1	0	0	1	1	1	1	1	0	1	0	1	1	1	1	1	1	0	0	0	0	0	0	1	0	1	1	1	1	1	1	0	0	1	1	0	0	1	1	1	1	0	1	0	1	1	1	0
1	1	1	1	1	1	1	1	1	1	0	1	1	1	1	1	1	1	1	0	1	1	1	0	0	1	1	0	1	1	1	1	1	1	1	1	1	1	1	0	1	1	1	1	1	1	1	1	1	0
1	1	1	1	0	0	0	1	1	1	0	1	1	1	1	0	1	1	1	0	1	1	0	0	0	1	1	0	1	1	1	0	1	1	0	1	1	0	1	0	1	0	1	1	1	0	0	1	1	0
1	0	1	0	0	0	0	0	1	1	0	1	1	1	1	1	1	0	1	1	0	1	0	1	0	0	0	0	1	0	1	1	1	0	1	1	1	0	0	0	1	1	1	0	1	1	0	1	0	0
1	0	0	0	0	0	0	0	0	1	0	1	1	0	1	0	0	0	0	0	0	0	0	0	0	0	0	0	1	1	1	0	0	0	1	1	1	0	0	0	1	0	1	1	1	0	1	1	1	1
1	0	1	0	0	0	0	1	1	1	1	1	1	1	1	0	1	1	1	0	0	1	0	1	1	1	0	0	1	1	0	1	1	0	1	1	1	0	1	0	1	1	1	1	1	1	0	1	1	0
1	0	0	0	1	0	0	0	0	0	0	1	0	0	1	0	1	0	0	0	0	0	0	0	0	0	0	0	1	0	1	0	0	0	0	1	1	0	0	0	0	1	0	0	0	0	0	1	0	0
1	1	1	0	0	1	0	1	1	1	0	1	1	1	1	0	1	0	1	0	0	1	0	0	1	1	0	0	1	1	1	1	0	0	0	1	1	0	0	0	1	0	1	0	1	1	1	1	1	0
1	1	1	0	0	0	1	1	1	1	1	1	1	1	1	1	1	1	1	0	0	1	0	0	1	1	1	1	1	1	0	0	1	0	0	1	1	1	1	0	1	0	1	1	1	0	1	1	0	1
1	0	1	0	0	1	1	1	1	1	0	1	1	1	1	0	1	1	1	0	0	1	1	0	0	0	0	0	1	1	1	1	0	0	1	1	1	0	1	0	1	1	1	1	1	0	0	1	1	0
1	0	1	1	0	0	0	1	1	1	0	1	1	0	1	0	1	0	1	0	0	0	0	0	0	0	0	0	1	0	1	0	0	0	1	1	1	0	1	0	1	0	1	0	1	0	1	1	1	0
1	1	1	1	1	1	1	1	1	1	1	1	1	1	1	1	1	1	1	1	1	1	1	1	1	1	1	1	1	1	1	1	1	1	0	1	1	1	1	1	1	1	1	1	1	1	1	1	1	1
1	0	1	0	0	0	0	0	0	1	0	1	1	1	1	0	0	0	0	1	0	1	1	0	0	0	0	1	0	0	0	0	0	0	0	1	1	0	0	0	0	0	0	0	0	0	1	1	0	0
1	1	1	1	0	0	1	1	0	1	0	1	1	1	1	0	1	1	1	0	1	1	0	0	0	1	0	0	1	1	1	0	1	0	1	1	1	0	1	0	1	1	1	0	1	1	1	1	0	0
1	1	1	1	0	0	0	1	0	1	0	1	1	1	1	1	1	1	1	0	1	1	1	1	0	0	0	0	1	1	1	1	1	0	0	1	1	0	0	0	1	1	1	0	1	1	0	1	0	0
1	1	1	0	0	0	0	0	0	1	0	0	0	0	1	1	1	0	0	0	0	0	0	0	0	0	0	0	0	1	0	0	1	0	1	0	1	0	0	0	0	1	0	0	0	0	0	1	0	0
1	1	1	1	1	0	1	1	1	1	1	1	1	1	1	1	1	1	1	0	1	1	1	1	1	1	1	0	1	0	1	1	1	1	1	1	1	1	1	0	1	1	1	1	1	1	1	1	0	1
1	1	1	0	0	0	0	0	0	1	0	1	0	0	1	1	1	1	0	0	0	1	0	0	0	0	0	0	1	1	1	1	1	0	0	1	1	1	0	0	1	0	0	1	1	0	0	0	0	0
1	1	1	1	1	0	0	0	1	1	0	1	1	1	1	0	1	1	1	0	0	0	1	1	0	0	0	0	1	0	1	1	1	0	1	1	1	1	0	0	1	0	1	0	1	1	0	1	0	1
1	1	1	0	0	1	0	0	0	1	0	1	0	1	1	1	1	0	1	0	0	0	0	0	0	0	0	0	1	0	1	1	0	0	1	1	1	0	0	0	0	0	1	1	0	1	1	1	0	0
1	1	1	0	0	0	0	1	0	1	1	1	1	0	1	0	1	1	1	1	0	1	1	0	0	0	0	0	1	1	1	1	0	0	1	1	1	0	0	0	1	0	0	1	1	0	0	0	0	1
0	0	1	0	0	0	0	1	0	1	0	0	0	0	1	0	1	0	0	0	0	1	0	0	0	1	0	0	1	0	1	1	0	0	1	1	1	0	1	0	0	1	0	0	1	0	1	1	0	0
1	0	1	0	1	0	0	1	0	1	1	1	0	0	1	0	1	1	1	0	1	1	0	0	0	0	0	0	1	0	0	0	0	0	1	1	1	1	0	0	1	0	1	0	0	0	0	1	0	0
1	1	1	1	0	0	1	1	1	1	1	1	1	1	1	0	1	1	1	0	0	0	0	0	1	1	0	0	1	1	1	1	0	0	0	1	1	0	0	0	1	0	1	0	1	1	0	1	1	0
0	0	1	0	0	0	0	0	0	1	0	1	1	0	1	0	1	0	0	0	1	0	0	0	0	1	0	0	0	0	0	1	0	0	0	1	1	1	0	0	0	1	1	0	0	0	0	1	0	0
1	1	1	0	1	0	0	1	1	1	0	1	1	1	1	0	0	1	1	1	1	1	1	0	0	1	0	0	1	1	1	1	1	0	0	1	1	0	1	0	1	0	1	0	1	0	0	1	0	0
1	1	1	0	1	0	1	1	1	1	0	1	1	1	1	0	1	1	1	1	1	1	1	1	1	0	1	0	1	1	1	1	1	1	1	1	1	1	1	1	1	1	1	0	1	1	0	1	0	0
1	1	1	0	1	0	1	1	1	1	1	1	1	1	1	1	1	1	1	0	1	1	1	0	0	1	1	0	1	1	1	1	1	1	1	1	1	1	1	1	1	1	1	1	1	1	1	1	1	1
1	1	1	1	0	0	0	1	1	1	1	1	1	1	1	1	1	1	1	1	1	1	1	1	1	1	1	0	1	0	1	0	1	0	1	1	1	0	0	0	1	1	1	0	1	0	1	1	1	0
1	0	1	0	0	0	0	1	0	1	1	1	1	0	1	0	1	1	1	0	0	1	0	0	0	1	0	0	1	0	1	0	1	0	0	0	1	1	1	1	1	0	0	1	1	0	0	0	0	0
1	1	1	1	1	1	0	1	0	1	0	1	1	1	1	0	1	0	1	0	0	0	1	0	0	0	0	0	1	1	0	0	0	0	0	0	1	0	0	0	1	1	1	0	1	1	1	1	0	1
1	0	1	0	0	1	0	1	1	1	1	1	1	1	1	0	1	1	1	0	0	1	0	1	1	0	1	0	1	1	1	1	1	0	0	1	1	0	1	0	1	1	1	1	1	0	0	1	0	0
1	0	1	1	0	0	0	1	0	1	0	1	1	1	1	0	1	1	1	0	0	0	1	1	1	1	0	0	1	0	1	1	0	0	0	1	1	0	0	0	1	0	1	0	1	0	1	1	0	0
1	1	0	0	1	0	1	0	0	1	0	1	1	0	1	1	1	0	1	0	0	0	0	0	0	0	1	0	1	0	1	1	0	0	1	1	1	0	0	0	1	1	1	0	1	0	0	1	0	0
1	1	1	1	0	1	1	1	1	1	1	1	1	1	1	1	1	1	1	1	1	1	1	1	1	1	1	0	1	1	1	1	1	1	1	1	1	1	1	0	1	1	1	1	1	1	1	1	0	0
0	0	0	0	0	0	0	0	0	0	0	1	0	0	0	0	0	0	0	0	0	1	0	0	0	0	0	1	0	0	0	0	0	0	0	0	0	0	0	0	0	1	0	0	0	1	1	1	0	1
1	1	1	1	0	0	0	1	1	1	0	1	1	1	1	1	1	1	1	1	1	1	1	1	0	1	1	0	1	1	1	1	1	1	1	1	1	1	1	1	1	0	1	1	1	1	0	1	1	0
1	1	0	1	0	0	1	1	0	1	0	1	1	1	1	0	1	1	1	0	1	1	1	0	0	0	1	0	0	0	1	1	1	0	1	1	1	0	0	1	1	1	1	0	1	0	0	1	1	0
1	1	1	0	1	1	1	1	1	1	1	1	1	1	1	1	1	1	1	0	1	1	1	0	1	1	1	0	1	1	1	1	1	1	1	1	1	1	1	0	1	1	1	1	1	1	1	1	0	1
1	1	1	1	0	0	1	1	1	1	0	1	1	1	1	0	1	0	1	0	1	1	1	1	0	0	0	1	1	1	0	1	1	0	1	1	1	1	0	0	1	1	1	0	1	1	1	1	0	0
1	1	1	1	1	1	1	1	1	1	1	1	1	1	1	1	1	1	1	1	1	1	1	1	1	1	1	0	1	1	1	1	1	0	1	1	1	1	1	0	1	1	1	1	1	1	1	1	1	1
1	1	1	1	0	1	1	1	1	1	0	1	1	1	1	0	0	0	1	0	0	0	0	1	1	0	0	0	1	1	0	0	0	0	1	1	1	0	0	0	1	1	1	1	1	0	0	1	1	0
1	0	1	0	0	0	1	1	0	1	0	1	1	1	1	1	1	1	1	0	0	1	0	1	0	1	0	0	1	1	1	0	0	0	0	1	1	0	0	0	1	0	1	0	0	1	1	1	1	0
1	1	0	1	0	1	0	1	1	1	0	1	1	0	1	0	1	1	1	0	0	1	0	1	0	1	0	1	1	0	1	0	1	0	1	1	1	1	1	0	1	0	1	1	1	1	0	1	1	0
1	0	1	0	0	0	1	1	0	0	1	1	0	0	1	1	1	0	1	0	0	0	1	0	0	0	0	0	0	0	1	1	0	1	0	0	0	1	1	0	0	1	0	0	0	1	0	0	0	0
1	1	0	1	0	1	0	1	0	1	1	1	1	1	1	1	1	1	1	1	1	0	1	0	1	1	1	1	1	1	1	1	1	1	1	1	1	1	1	0	1	1	1	1	1	0	1	1	1	0
1	1	1	1	0	0	0	1	0	1	1	1	1	1	1	0	1	1	1	0	1	1	0	0	0	1	0	0	1	1	1	0	1	0	1	1	1	0	1	0	1	1	1	1	1	1	1	1	1	0
0	0	1	0	1	0	0	1	0	1	0	1	0	0	1	0	1	1	0	0	0	0	0	0	0	0	0	0	0	1	0	1	0	0	0	0	0	0	1	0	0	0	0	0	0	0	0	1	0	0
1	0	1	0	0	0	0	0	0	1	0	0	0	0	1	0	1	1	1	1	0	1	0	0	0	0	0	0	1	1	1	0	1	0	1	1	1	0	0	0	0	0	1	0	0	0	1	1	0	1
1	0	0	0	0	1	0	0	0	1	0	1	1	0	1	1	1	1	1	0	1	0	0	0	1	0	0	1	1	0	0	1	1	1	1	0	1	0	0	0	1	0	1	1	0	0	0	1	1	0
1	1	1	1	1	1	1	1	1	1	1	1	1	1	1	1	1	1	1	0	1	1	1	1	1	1	1	1	1	1	1	1	1	1	1	1	1	1	1	0	1	1	1	1	1	1	1	1	1	1
1	0	1	0	0	0	0	1	0	1	1	1	1	1	1	0	1	1	1	0	0	1	0	0	0	0	1	0	1	1	1	1	1	1	0	1	1	0	0	0	1	0	1	0	1	0	1	1	0	0
1	0	0	0	0	0	0	1	0	1	0	1	1	0	1	0	1	0	1	0	0	0	0	0	0	0	0	0	1	0	0	1	0	0	0	1	1	0	1	0	0	0	1	0	1	1	0	1	1	0
1	0	1	0	0	0	0	1	1	1	0	1	1	1	1	0	1	0	1	0	0	1	1	1	0	0	0	1	1	0	1	0	1	0	0	1	1	0	1	0	1	0	1	0	1	0	0	0	0	0
0	0	0	0	0	0	0	0	0	1	0	1	0	0	1	0	1	0	0	0	0	1	1	0	0	0	0	0	0	0	0	0	0	0	0	1	1	1	0	0	1	0	1	0	1	0	0	1	0	0
0	0	1	0	0	0	0	0	1	1	0	1	0	0	0	0	1	0	0	0	0	1	0	1	0	0	0	0	0	0	0	0	0	0	0	0	1	0	0	0	0	0	0	0	0	0	0	1	1	1
0	1	0	0	0	1	0	0	0	0	0	0	0	1	0	1	0	0	0	0	0	0	1	1	0	0	0	0	0	0	0	0	0	0	0	0	0	0	0	0	0	0	0	0	0	0	0	1	0	0
1	0	1	0	0	0	0	0	0	0	0	1	0	0	1	1	1	1	0	0	0	0	0	0	0	0	0	0	1	1	0	1	0	0	0	0	1	0	1	0	0	0	1	1	1	0	0	0	1	1
1	1	1	0	0	1	1	1	1	1	0	1	1	1	1	0	1	1	1	1	1	1	1	0	0	1	1	0	1	1	1	1	1	0	1	1	1	0	1	1	1	0	1	1	1	1	1	1	0	0
1	1	1	1	1	1	1	1	1	1	1	1	1	1	1	1	1	1	1	1	1	1	1	1	1	1	1	0	1	1	1	1	1	1	1	1	1	1	1	0	1	1	1	1	1	1	1	1	1	1
1	0	1	1	1	0	0	1	1	1	0	1	1	1	1	0	1	1	1	0	0	1	0	0	1	0	0	0	1	1	1	1	0	0	1	1	1	0	1	0	1	0	0	0	0	1	1	1	1	0
1	1	1	1	0	0	1	1	0	1	1	1	1	1	1	0	1	1	1	0	0	1	1	0	0	1	1	0	1	1	1	1	1	1	1	1	1	0	0	0	1	1	1	0	1	0	0	1	0	0
1	0	0	0	0	1	0	0	1	1	0	1	1	0	1	0	1	1	1	0	0	0	1	0	0	0	0	0	1	1	0	0	0	0	0	1	1	0	0	0	0	1	1	0	0	0	0	1	0	1
0	0	1	0	0	0	0	1	1	1	0	1	1	0	1	0	1	0	1	0	0	0	1	0	0	0	0	0	0	0	0	0	0	0	0	1	1	1	0	0	1	0	1	0	0	0	0	1	0	0
1	1	1	1	0	0	0	1	1	1	1	1	1	1	1	0	1	1	1	0	0	1	1	1	1	1	1	0	1	1	1	0	1	0	0	1	1	1	1	0	1	0	1	0	1	1	1	1	0	0
1	1	0	0	1	1	1	1	0	0	0	0	1	0	1	0	1	0	1	1	0	0	0	0	0	0	0	0	1	0	0	1	0	0	0	0	0	0	0	0	0	1	1	1	1	0	1	1	0	1
1	1	1	0	0	1	0	1	1	1	0	1	1	1	1	0	1	1	1	0	1	1	1	1	0	1	1	0	1	1	1	1	0	0	0	1	1	0	0	0	1	1	1	0	1	1	1	1	0	1
1	1	1	1	0	0	1	1	1	1	0	1	1	0	1	1	1	1	0	0	0	0	0	0	0	1	0	0	1	0	1	1	1	0	1	1	1	0	0	0	1	1	1	1	1	1	1	1	1	0
1	0	1	0	0	1	0	1	0	1	0	1	1	1	1	1	1	1	1	1	1	1	1	1	0	0	0	0	1	0	0	1	1	0	1	1	1	0	1	0	0	1	1	0	1	1	0	1	0	0
1	1	1	1	1	1	1	1	1	1	1	1	1	1	1	0	1	1	1	0	1	1	1	1	0	1	1	1	1	1	1	1	1	1	1	1	1	1	1	1	1	1	1	1	1	1	1	1	0	0
1	1	1	0	0	0	0	1	0	1	0	1	0	0	1	0	1	0	1	0	0	0	0	0	0	1	0	0	1	0	0	0	1	0	0	1	1	0	0	0	0	0	1	1	0	1	0	1	1	0
1	1	1	1	0	0	0	1	1	1	0	1	1	1	1	0	1	1	1	0	0	1	1	1	1	1	0	0	1	1	1	1	0	0	0	1	1	1	1	0	1	1	1	1	0	1	0	1	1	1
1	1	1	1	1	1	1	1	1	1	1	1	1	1	1	1	1	1	1	1	1	1	1	0	1	1	1	1	1	1	1	1	1	1	0	1	1	1	1	1	1	1	1	1	1	1	1	1	1	1
1	1	1	0	0	0	1	1	0	1	1	1	1	1	1	0	1	1	1	1	1	1	1	0	0	1	0	0	1	1	0	1	0	0	1	1	1	0	0	0	1	1	1	0	1	1	1	1	1	0
1	1	0	1	1	1	0	1	1	1	1	1	1	1	1	1	1	1	1	1	0	0	1	1	1	1	1	0	1	1	1	1	1	1	1	1	1	1	1	1	1	1	1	1	1	1	1	1	0	1
0	0	0	0	0	0	0	0	0	0	0	1	1	0	0	0	1	0	0	0	0	0	0	0	0	1	0	1	0	0	0	1	0	1	0	1	0	1	0	0	0	0	0	0	0	0	1	0	0	0
1	1	1	1	1	1	0	1	1	1	1	1	1	1	1	1	1	1	1	1	1	1	1	0	0	1	0	0	1	1	1	1	1	1	1	1	1	1	1	1	1	1	1	1	1	1	1	1	1	1
1	1	1	1	0	1	0	1	0	1	1	1	1	1	1	0	1	1	1	0	0	1	1	0	1	1	1	1	1	1	1	1	1	1	1	1	1	1	1	1	1	1	1	1	1	1	0	1	1	1
1	0	0	0	0	0	0	0	0	1	0	1	0	1	1	0	1	1	1	0	0	1	0	0	0	1	0	0	1	1	0	0	1	0	0	1	1	0	1	0	1	0	0	0	0	1	0	1	0	0
1	0	1	0	0	0	0	1	1	1	0	1	1	1	1	1	1	1	1	1	1	0	0	1	0	1	0	0	1	1	1	1	1	0	0	1	1	0	0	0	1	1	1	0	0	0	0	1	0	1
1	1	1	0	0	0	0	1	0	1	0	1	1	0	1	1	1	0	1	0	0	0	1	0	0	0	0	1	1	0	1	1	0	0	0	1	1	1	1	0	1	1	1	0	1	0	0	1	0	0
1	1	1	1	1	1	1	1	1	1	1	1	1	1	1	1	1	1	1	1	0	1	1	1	1	1	1	1	1	1	1	1	1	1	1	1	1	1	1	0	1	1	1	1	1	1	1	1	1	1
1	1	1	1	1	1	1	1	1	1	1	1	1	1	1	1	1	1	1	1	1	1	1	1	1	1	0	0	1	1	1	1	1	1	1	1	1	1	1	1	1	1	1	1	1	1	1	1	1	1
1	1	1	0	1	0	0	1	0	1	0	1	1	1	1	1	1	1	1	0	0	0	0	0	0	0	1	0	1	1	0	1	0	1	1	1	1	0	1	0	1	1	1	0	1	0	0	1	1	1
0	0	0	0	0	0	0	0	0	0	0	1	0	0	1	0	0	1	0	0	0	1	1	0	0	0	0	0	0	0	0	0	0	0	0	0	1	0	0	0	0	0	0	0	0	0	0	0	1	0
1	1	1	0	1	0	1	0	1	1	0	1	1	1	1	1	1	0	1	1	1	1	0	0	0	0	0	0	1	0	0	0	0	0	1	1	1	0	1	0	0	1	1	0	1	1	1	1	0	0
1	1	1	1	0	1	0	1	1	1	1	1	1	1	1	1	1	1	1	1	1	1	1	1	1	1	1	0	1	1	1	1	1	1	0	1	1	0	1	0	1	1	1	0	1	1	1	1	0	1
1	0	0	0	0	0	0	0	0	1	0	1	1	0	1	1	1	0	1	0	1	0	0	0	0	0	0	0	0	0	0	0	0	0	0	1	1	1	1	0	0	1	1	0	1	0	0	1	0	1
1	1	1	1	1	1	1	1	1	1	1	1	1	1	1	1	1	1	1	1	1	1	1	1	1	1	1	1	1	1	1	1	1	1	1	1	1	1	1	1	1	1	1	1	1	1	1	1	1	1
1	1	1	0	1	0	1	1	1	1	1	1	1	1	1	1	1	1	1	1	0	1	1	0	1	1	1	0	1	1	1	1	1	0	0	1	1	0	0	0	1	1	1	1	1	0	1	1	1	0
1	0	1	0	0	0	0	1	0	1	1	1	1	1	1	0	1	1	1	1	1	0	1	0	0	1	1	0	1	0	1	1	1	0	0	1	1	1	0	0	1	0	1	0	1	1	0	1	1	0
0	0	1	0	0	1	0	0	1	1	0	1	1	0	1	0	1	0	0	0	1	0	0	0	0	0	0	0	1	1	0	1	0	0	0	1	1	1	0	0	0	0	0	0	1	0	0	1	0	0
1	1	1	1	1	0	1	1	0	1	0	1	1	1	1	0	1	0	1	0	1	1	1	0	0	0	1	0	1	1	1	1	1	0	1	1	1	1	1	0	1	1	1	0	1	1	1	1	1	1
1	1	0	0	0	0	0	1	1	1	1	1	1	0	1	0	1	1	1	0	0	1	0	0	0	0	0	0	1	1	1	0	1	0	1	1	1	0	0	0	1	1	1	1	1	0	0	1	0	1
1	1	0	0	0	0	1	0	0	1	0	1	0	0	1	1	0	0	1	1	0	1	1	0	0	0	0	0	0	1	1	1	0	0	1	1	1	1	0	0	1	1	1	0	1	1	1	1	0	1
1	0	1	0	0	0	0	1	0	1	0	1	1	0	1	0	1	0	1	1	0	0	0	0	0	1	0	0	1	0	0	1	1	0	0	1	1	0	0	0	1	0	1	1	0	0	0	1	0	0
1	1	1	1	1	1	1	1	1	1	1	1	1	1	1	0	1	1	1	1	1	1	1	1	1	1	1	1	1	1	1	1	1	1	1	1	1	1	1	1	1	1	1	1	1	1	1	1	1	0
1	0	1	0	0	0	1	1	1	1	0	1	1	0	1	0	1	1	1	0	0	0	1	0	0	0	0	0	1	1	0	1	0	0	0	1	1	0	1	0	1	1	1	0	1	0	0	1	1	1
1	0	1	0	0	1	0	1	1	1	1	1	1	1	1	0	1	1	1	1	0	0	0	0	0	0	0	0	1	1	1	0	1	0	0	1	1	0	0	0	1	0	1	1	1	1	0	1	0	0
1	1	1	0	0	0	0	0	0	0	0	1	1	1	1	0	1	1	1	1	1	0	1	0	0	1	0	0	1	0	0	0	0	0	1	1	0	0	0	0	1	1	1	0	0	0	0	1	0	0
1	1	1	1	1	1	1	1	1	1	1	1	1	1	1	1	1	1	1	0	1	1	0	0	1	1	1	0	1	1	1	1	1	1	1	1	1	1	1	0	1	1	1	1	1	1	1	1	1	1
1	1	1	1	1	1	1	1	1	1	1	1	1	1	1	1	1	1	1	0	1	1	1	1	1	1	1	0	1	1	1	1	1	1	0	1	1	1	1	1	1	1	1	1	1	1	1	1	1	1
0	0	0	0	0	0	0	0	0	0	0	0	1	0	0	0	1	0	0	0	0	0	0	0	0	1	1	0	0	0	0	1	1	0	1	1	0	0	0	0	0	0	1	0	0	0	1	1	1	0
1	1	1	1	0	0	0	1	1	1	1	1	1	1	1	0	1	1	1	0	1	0	1	0	1	1	1	0	1	1	1	1	1	0	1	1	1	1	1	0	1	0	1	0	1	1	1	1	1	0
0	0	1	0	0	0	0	1	0	0	0	1	0	0	0	0	0	0	0	1	0	0	1	0	0	0	0	0	1	1	0	0	1	0	0	0	0	1	0	0	1	1	1	1	0	1	0	1	0	0
0	0	0	0	1	0	0	0	0	1	0	0	0	0	0	0	0	0	0	0	0	0	0	0	0	0	0	0	0	1	0	0	0	0	0	1	0	0	0	0	0	0	0	0	0	1	0	1	0	0
1	1	1	1	1	1	1	1	1	1	1	1	1	1	1	0	1	1	1	1	0	1	1	1	1	1	0	1	1	1	1	1	1	0	0	1	1	1	0	1	1	1	1	1	1	0	1	1	1	1
1	0	1	1	0	0	1	0	0	1	0	1	0	1	1	1	1	0	1	0	0	0	0	1	0	0	0	0	1	1	1	0	0	0	0	1	1	0	0	0	1	1	1	0	1	1	1	1	0	0
1	0	0	0	0	0	0	1	0	1	0	1	1	0	1	1	1	1	1	1	0	1	0	0	0	0	0	0	1	0	1	0	0	0	0	1	0	1	1	1	1	1	1	0	1	0	1	1	0	0
1	1	1	0	0	1	0	1	0	1	0	1	1	1	1	1	1	1	1	1	0	1	1	1	1	0	1	0	1	1	1	1	0	0	1	1	1	1	1	0	1	1	1	0	1	1	1	1	0	0
1	1	1	0	0	0	0	0	0	1	0	1	1	0	1	0	1	1	0	1	1	1	1	1	0	1	0	1	1	0	0	1	1	0	0	1	1	0	0	0	1	1	1	0	0	0	0	1	0	0
1	0	1	0	0	1	0	1	1	1	0	1	1	1	1	0	1	1	1	0	0	1	0	1	0	1	0	1	1	1	1	1	1	0	0	1	1	0	1	1	1	0	1	0	0	1	0	1	1	1
0	0	0	0	0	0	0	0	0	0	1	1	0	0	1	1	0	1	1	0	0	0	0	0	0	1	0	0	0	0	0	0	0	0	0	1	0	0	0	0	0	0	1	0	0	0	0	1	0	0
1	1	1	1	0	0	1	1	0	1	0	1	1	1	1	0	1	1	1	0	1	1	0	0	0	1	1	0	1	1	1	1	1	0	0	1	1	0	1	0	1	1	1	1	1	0	0	1	0	0
1	1	1	1	1	1	1	1	1	1	1	1	1	1	1	1	1	1	1	1	1	1	1	1	1	1	1	1	1	1	1	1	1	1	1	1	1	1	1	1	1	1	1	1	1	1	1	1	1	1
1	1	1	1	1	1	1	1	1	1	1	1	1	1	1	1	1	1	1	1	1	1	1	1	1	1	1	1	1	1	1	1	1	1	1	1	1	0	1	1	1	1	1	1	1	1	1	1	1	1
1	1	1	1	1	0	0	1	1	1	1	1	1	1	1	0	1	1	1	0	1	1	1	1	0	1	0	0	1	1	1	1	0	1	0	1	1	1	1	0	1	1	1	1	1	1	1	1	0	1
1	1	1	1	1	0	0	1	0	1	0	1	1	1	1	0	0	1	1	0	0	1	1	0	0	0	0	0	0	1	1	1	0	1	0	1	1	1	1	0	1	0	1	1	1	1	0	1	0	0
0	0	0	0	0	0	0	0	0	1	0	1	0	0	0	0	0	1	1	0	0	0	1	0	0	0	0	0	0	0	0	0	0	0	0	0	0	1	0	0	0	0	0	1	0	0	0	0	0	0
1	1	1	1	0	0	0	1	1	1	0	1	1	1	1	0	1	1	1	0	0	1	0	1	1	1	0	0	1	1	1	1	1	0	1	1	1	1	1	1	1	1	1	0	1	1	1	1	1	1
1	1	1	1	0	1	1	0	0	1	1	1	1	1	1	0	1	1	1	0	1	1	0	0	0	1	0	0	1	1	1	1	1	0	1	1	1	1	1	0	1	0	1	0	1	1	1	1	0	0
1	1	1	1	0	1	0	1	1	1	1	1	1	1	1	1	1	1	1	0	1	1	0	0	0	1	1	0	1	1	1	1	1	0	0	1	1	0	1	0	1	0	1	1	1	1	0	1	0	1
1	1	1	1	0	0	1	1	0	1	1	1	1	1	1	0	1	1	1	1	0	0	1	1	1	1	1	1	1	1	1	1	1	1	1	1	1	1	1	0	1	1	1	1	1	1	1	1	1	1
1	0	0	0	0	0	0	0	1	1	1	0	0	0	0	0	0	0	0	1	1	0	1	0	0	1	0	0	1	0	0	1	0	1	0	1	0	0	0	0	0	0	1	0	0	0	0	1	0	0
1	1	1	1	0	1	1	1	1	1	1	1	1	1	1	1	1	1	1	0	1	1	1	1	1	1	1	0	1	1	1	1	1	1	1	1	1	1	1	1	1	1	1	0	1	1	1	1	0	0
1	1	1	1	1	0	1	1	1	1	1	1	1	1	1	0	1	1	1	0	1	1	0	0	0	1	0	0	1	1	1	0	1	0	1	1	1	1	1	0	1	1	1	1	1	0	0	1	1	1
1	1	1	1	1	1	0	1	0	1	1	1	1	1	1	1	1	1	1	1	1	1	1	0	1	1	1	0	1	1	1	1	1	0	1	1	1	1	1	0	1	1	1	1	1	1	1	1	1	1
1	0	0	0	0	0	0	0	0	0	0	0	0	0	1	0	0	1	0	1	0	0	1	0	0	0	0	0	0	0	0	0	0	0	1	0	0	0	1	0	0	0	0	0	0	0	0	1	0	0
1	1	1	0	0	0	0	1	0	1	1	1	1	1	1	0	1	1	1	0	1	1	1	0	1	1	0	0	1	0	0	1	0	0	0	1	1	1	0	0	1	0	1	1	1	0	1	1	0	0
1	1	1	1	0	0	0	1	1	1	1	1	1	1	1	0	1	1	1	0	1	1	1	1	1	1	1	0	1	1	1	1	1	1	1	1	1	0	1	0	1	1	1	1	1	1	0	1	0	0
0	0	0	0	0	0	0	0	0	1	0	1	0	0	1	0	1	0	1	0	0	0	0	0	0	0	0	0	1	1	1	1	0	0	0	1	1	0	0	0	1	1	0	0	0	0	1	1	0	0
1	1	0	0	1	0	0	1	1	1	1	1	1	1	1	0	1	1	1	0	1	1	0	1	0	1	0	0	1	1	1	1	1	0	0	1	1	1	1	0	1	0	1	1	1	0	1	1	0	0
1	0	0	0	1	0	0	0	0	1	0	1	1	1	1	0	1	0	1	1	1	0	0	0	1	0	0	0	1	1	1	0	0	0	0	1	1	1	1	0	1	1	1	0	1	1	1	1	0	1
1	1	1	0	0	0	1	1	1	1	0	1	1	0	1	0	1	0	1	1	1	1	0	0	1	1	0	0	1	0	1	1	1	0	0	1	1	0	1	0	1	1	1	0	1	1	0	1	0	0
1	1	1	0	1	1	0	1	1	1	0	1	1	1	1	0	1	1	1	0	1	1	0	1	0	1	0	0	1	1	1	1	1	1	0	1	1	0	1	1	1	1	1	1	1	1	1	1	1	1
1	0	0	0	0	0	0	0	0	0	1	1	1	0	1	0	1	1	1	0	0	0	0	0	0	0	0	0	1	0	1	0	0	0	0	0	1	0	0	0	1	0	1	0	0	1	0	1	0	1
1	0	1	1	1	1	1	1	1	1	1	1	1	1	1	1	1	1	1	1	1	1	1	1	1	1	1	0	1	1	1	1	1	1	1	1	1	1	1	0	1	1	1	1	1	1	1	1	1	1
1	1	1	0	0	0	0	1	0	1	1	1	1	1	1	0	1	1	1	1	1	1	0	0	0	1	0	0	1	1	1	1	1	0	1	1	1	1	1	0	1	0	1	0	1	1	0	1	0	0
1	1	1	0	0	0	0	1	0	0	0	1	1	1	1	1	0	1	1	0	0	1	1	0	0	0	0	0	0	1	0	0	0	0	0	1	1	0	1	0	0	0	1	0	1	0	1	1	0	0
0	0	0	0	0	0	0	0	0	0	0	0	0	0	1	1	1	0	0	0	0	0	0	0	0	0	0	0	1	0	0	0	1	0	0	1	1	0	0	0	0	0	0	1	0	1	0	1	1	0
1	1	1	1	1	1	1	1	1	1	1	1	1	1	1	1	1	1	1	1	1	1	1	1	1	1	1	0	1	1	1	1	1	1	1	1	1	1	1	1	1	1	1	1	1	1	1	1	1	1
1	1	1	1	0	0	1	1	0	1	1	1	1	1	1	0	1	1	1	1	1	1	1	1	0	1	1	0	1	1	1	1	1	1	1	1	1	0	1	1	1	1	1	1	1	1	1	1	1	0
0	1	1	0	0	0	0	1	1	1	0	1	1	0	1	0	1	1	1	0	0	0	0	0	0	1	0	0	1	0	1	1	0	0	0	1	1	1	1	0	1	0	1	0	1	1	0	1	1	0
1	1	1	1	1	0	1	1	1	1	0	1	1	1	1	1	1	1	1	1	1	1	1	1	1	1	1	0	1	1	1	1	1	0	1	1	1	0	0	1	1	1	1	1	1	1	1	1	1	1
1	1	1	1	1	1	1	1	1	1	1	1	1	1	1	1	1	1	1	1	1	1	1	0	1	1	1	1	1	1	1	1	1	1	1	1	1	1	1	1	1	1	1	1	1	1	0	1	1	1
1	1	1	1	1	0	1	1	1	1	1	1	1	1	1	1	1	1	1	1	1	1	0	0	1	1	1	1	1	1	1	1	1	1	1	1	1	1	1	1	1	1	1	1	1	1	1	1	1	1
1	1	1	1	0	1	0	1	0	1	1	1	1	1	1	1	1	1	1	0	0	1	1	1	0	1	0	0	1	1	1	1	1	0	0	1	1	1	1	0	1	1	1	0	1	1	1	1	1	1
1	0	1	0	0	0	0	0	1	1	0	0	1	0	1	0	1	0	0	0	0	0	0	0	1	0	0	0	1	1	0	0	0	0	0	1	1	0	0	0	0	1	0	0	0	0	1	1	0	1
1	0	1	1	0	1	1	1	1	1	1	1	1	1	1	0	1	1	1	0	1	1	0	1	0	0	1	1	1	0	1	1	0	0	0	1	1	0	0	0	1	1	1	1	0	1	0	1	1	1
1	1	0	1	0	1	0	1	0	1	1	1	0	1	1	0	1	1	1	0	0	0	0	1	0	1	0	0	1	1	0	0	1	0	1	1	1	0	1	0	1	1	0	1	0	0	0	1	1	0
1	1	1	1	1	0	0	1	1	1	1	1	1	1	1	1	1	1	1	0	1	1	1	1	1	1	0	0	1	1	1	1	1	1	0	1	1	1	1	0	1	1	1	1	1	1	1	1	1	1
1	1	1	0	0	0	0	1	0	1	0	1	1	0	0	0	1	0	1	0	1	0	1	0	0	0	0	0	1	1	1	0	1	0	0	1	1	0	1	0	1	0	0	0	0	0	0	1	0	0
1	0	0	0	1	0	0	1	0	0	0	0	1	0	0	1	0	0	0	0	0	0	0	0	0	0	0	0	0	0	0	1	0	0	1	0	1	0	0	0	1	0	1	0	0	0	0	1	1	0
1	0	1	0	0	0	0	0	1	0	0	0	0	0	0	1	0	0	0	1	0	0	0	0	0	0	0	0	0	1	0	0	0	0	0	1	0	0	0	0	0	0	0	1	0	0	0	0	0	1
1	1	1	0	0	0	0	0	1	1	0	1	1	0	1	0	1	0	1	1	0	1	0	1	0	0	0	0	0	1	0	1	1	0	1	1	1	0	0	0	1	0	1	0	0	0	0	1	0	0
1	1	1	1	0	1	1	1	0	1	1	1	1	1	1	0	1	1	1	1	0	1	1	1	1	0	1	0	1	0	1	1	1	0	1	1	1	1	1	0	1	1	1	0	1	1	1	1	1	1
1	0	1	0	0	0	0	1	0	1	0	0	0	0	1	0	0	0	1	1	1	0	1	1	0	0	0	0	1	0	0	0	0	0	0	1	1	1	0	0	0	1	1	1	0	0	0	1	1	0
1	1	1	1	1	1	1	1	0	1	1	1	1	1	1	1	1	1	1	0	1	1	1	1	1	1	1	1	1	1	1	1	1	1	1	1	1	1	1	1	1	1	1	0	1	1	1	1	1	1
1	1	0	1	0	1	0	1	0	1	0	1	1	1	1	1	1	1	1	0	0	1	0	0	0	0	1	0	1	0	0	1	0	0	1	1	1	1	1	0	1	1	0	0	0	1	1	1	1	0
1	0	0	0	0	0	0	1	0	0	0	1	1	0	1	0	1	0	0	1	0	0	0	0	0	0	1	0	1	0	0	0	0	0	1	1	1	0	1	0	0	0	1	0	0	1	0	1	1	0
1	1	1	1	1	0	1	1	1	1	1	1	1	1	1	1	1	1	1	1	0	1	1	0	1	0	1	0	1	1	1	1	1	1	1	1	1	1	1	0	1	1	1	1	1	0	1	1	0	1
1	1	1	0	0	0	0	0	1	1	0	1	1	1	1	1	1	1	1	0	1	1	0	1	1	1	1	1	1	1	1	1	1	0	1	1	1	1	1	1	1	0	1	0	1	0	0	1	0	0
1	1	1	0	0	1	1	1	1	1	0	1	0	0	1	0	1	0	1	1	0	1	0	0	1	0	0	0	1	0	1	1	1	0	1	1	1	0	1	0	1	1	1	0	1	0	0	1	1	0
1	1	0	0	0	0	0	1	1	1	0	1	1	1	1	0	1	1	1	1	1	0	0	0	0	0	0	0	1	0	1	1	1	0	1	1	1	0	0	0	1	0	1	0	0	0	1	1	1	0
1	1	1	1	0	1	1	1	1	1	1	1	1	1	1	1	1	1	1	1	1	1	1	1	1	1	1	0	1	1	1	1	1	1	1	1	1	1	1	0	1	1	1	1	1	1	1	1	1	1
1	0	1	0	1	0	1	1	0	1	0	1	1	1	1	0	1	0	1	1	0	1	0	0	0	0	0	0	1	0	1	1	0	0	1	1	1	0	1	0	1	0	1	0	0	0	1	1	0	0
1	1	1	1	1	0	1	1	1	1	1	1	1	1	1	0	1	1	1	1	1	1	1	0	1	1	1	0	1	1	1	1	1	0	1	1	1	1	1	0	1	1	1	1	1	1	1	1	0	1
1	1	1	1	1	0	1	1	1	1	1	1	1	1	1	1	1	1	1	1	1	1	1	1	1	1	0	0	1	1	1	1	1	1	1	1	1	0	1	1	1	1	1	1	1	1	1	1	1	1
1	1	1	1	1	1	0	1	0	1	0	1	1	0	1	0	1	0	1	0	0	0	0	1	0	0	0	0	0	1	1	0	0	0	1	1	1	1	0	0	1	0	0	0	1	0	1	1	0	0
1	1	1	1	0	0	1	1	1	1	1	1	1	1	1	0	1	1	1	0	0	0	0	0	0	1	1	1	1	1	1	1	1	1	1	1	1	0	1	1	1	1	1	0	1	1	1	1	1	1
1	0	0	0	0	0	0	1	0	1	1	1	1	0	1	0	1	0	1	0	1	0	0	0	0	1	0	0	1	1	0	0	1	0	0	1	1	0	0	0	0	1	1	1	1	0	0	1	0	0
1	0	1	0	0	0	0	0	0	0	0	0	0	0	0	0	1	0	0	0	0	1	0	0	0	0	0	0	0	0	0	0	0	0	0	1	0	0	1	0	0	1	0	0	0	1	1	0	0	1
0	0	0	0	0	1	0	0	0	0	0	1	0	0	0	0	1	0	0	0	0	0	0	1	0	0	0	0	0	0	0	0	0	0	0	0	1	0	0	0	0	0	0	1	0	0	1	1	0	0
1	1	1	1	0	1	1	1	1	1	1	1	1	1	1	1	1	1	1	1	1	1	1	0	1	1	1	0	1	1	1	1	1	1	1	1	1	0	1	1	1	1	1	1	1	1	1	1	0	1
1	0	1	1	1	0	0	0	1	1	1	1	1	0	1	0	1	0	1	0	1	0	1	0	1	1	1	0	1	1	1	1	0	0	1	1	1	0	1	0	1	1	1	1	1	0	0	1	0	0
1	1	1	0	0	0	0	1	1	1	1	1	1	1	1	0	1	1	1	0	0	1	1	0	0	1	0	0	1	1	0	1	1	0	0	1	1	0	1	0	1	1	1	0	1	0	0	1	0	0
1	1	1	1	1	1	1	1	1	1	1	1	1	1	1	1	1	1	1	1	1	1	1	1	1	1	1	0	1	1	1	1	1	1	1	1	1	1	1	1	1	1	1	1	1	1	1	1	1	1
1	1	0	0	0	0	0	1	1	1	0	0	1	0	1	0	1	1	1	1	1	0	0	0	1	1	0	0	0	0	1	1	1	0	0	1	1	0	0	0	1	0	1	0	1	1	1	1	1	0
1	1	1	0	1	0	1	1	0	1	1	1	1	1	1	1	1	1	1	0	1	1	1	0	0	1	0	0	1	1	0	1	1	0	0	1	1	0	1	0	1	1	1	0	1	1	1	1	0	1
1	1	1	0	0	1	0	0	0	1	1	1	1	0	1	1	1	1	1	1	0	0	1	0	0	0	0	0	1	1	1	1	0	0	0	1	1	0	0	1	1	1	1	0	1	0	1	1	0	1
1	1	1	0	0	0	0	1	1	1	0	1	1	1	1	1	1	1	1	0	1	1	0	0	1	0	0	0	1	1	1	1	0	0	0	1	1	0	0	0	1	1	1	0	0	1	0	1	0	0
1	1	1	0	0	0	0	0	0	1	0	1	1	1	1	0	1	0	1	0	0	1	0	0	0	0	1	0	1	1	1	0	1	0	0	1	1	0	1	0	1	1	1	0	1	0	0	1	1	1
1	0	0	0	0	0	0	1	1	1	0	1	0	0	1	0	1	0	1	1	0	0	0	0	0	0	1	0	1	1	1	0	0	0	0	1	1	0	0	0	1	0	1	0	0	0	0	1	0	1
1	1	0	0	0	1	0	1	0	1	0	1	1	1	1	0	1	1	1	0	0	1	1	0	0	0	0	0	1	0	1	1	1	0	0	1	1	1	0	0	1	0	1	1	1	1	1	1	0	0
1	0	0	0	0	0	0	0	0	1	0	1	1	1	1	0	1	1	1	1	0	0	0	0	0	0	0	0	1	1	1	1	0	0	0	1	1	0	0	0	1	0	1	0	0	0	0	1	0	0
1	1	0	0	0	0	0	0	1	1	0	1	1	0	1	0	1	0	1	0	0	0	1	1	0	1	0	0	1	1	0	1	0	0	0	1	1	0	1	0	1	0	0	1	0	0	0	0	0	1
1	1	0	0	0	0	0	1	1	1	0	1	1	1	1	0	1	0	1	0	0	1	0	1	1	0	0	0	1	1	0	0	0	0	0	1	1	0	0	0	1	0	1	0	1	0	0	1	1	0
1	1	0	1	1	0	0	1	0	1	0	1	1	1	1	0	1	1	1	0	0	1	1	1	1	1	0	0	1	1	1	0	1	0	1	1	1	0	0	0	1	0	1	1	1	0	1	1	0	1
1	1	1	1	0	1	0	1	1	1	1	1	1	1	1	0	1	1	1	0	0	0	0	1	1	1	1	0	1	1	0	1	1	0	0	0	1	0	0	0	1	1	1	1	1	0	1	1	0	0
1	0	1	0	0	0	0	0	0	1	0	1	1	0	1	0	1	0	1	0	0	1	0	0	0	1	0	0	1	0	0	1	1	0	0	0	1	0	0	0	0	0	0	1	1	0	0	1	0	0
0	0	1	0	0	0	0	0	0	0	0	0	0	0	0	0	1	0	0	0	0	0	0	0	0	0	0	1	0	0	0	0	1	0	0	0	1	0	0	0	0	0	0	0	0	1	1	0	1	0
0	1	0	0	0	0	0	0	0	0	0	0	1	0	0	0	0	1	0	1	0	0	0	0	1	1	0	0	1	1	1	1	0	0	1	0	1	0	1	0	0	0	0	0	0	0	0	1	1	0
1	1	1	0	1	0	1	1	1	1	1	1	1	1	1	1	1	1	1	0	1	1	1	1	1	1	1	0	1	1	1	1	1	0	1	1	1	1	1	1	1	1	1	1	1	1	1	1	1	0
1	1	1	1	1	0	1	1	1	1	1	1	1	1	1	1	1	1	1	0	1	1	1	1	0	1	0	0	1	1	1	1	1	0	1	1	1	1	1	1	1	1	1	1	1	1	1	1	0	1
0	0	0	0	0	0	1	1	1	0	0	1	0	0	1	0	1	1	0	0	0	0	0	1	0	0	0	0	0	0	0	0	0	0	0	0	1	0	0	0	0	1	0	0	1	0	0	1	1	0
1	1	1	1	1	1	1	1	0	1	1	1	1	1	1	1	1	1	1	1	1	1	1	1	1	1	1	0	1	1	1	1	1	1	1	1	1	1	1	1	1	1	1	1	1	1	1	1	1	0
1	1	1	0	1	1	1	1	1	1	1	1	1	1	1	0	1	1	1	0	1	1	1	1	1	1	1	0	1	1	1	1	1	1	1	1	1	0	1	0	1	1	1	1	1	1	1	1	1	1
0	0	1	0	1	1	0	0	1	0	0	1	0	0	1	1	1	0	0	0	0	0	0	1	1	0	0	0	1	0	0	0	0	0	1	1	1	0	0	0	1	1	0	0	0	1	0	1	0	0
1	0	1	0	0	0	0	1	0	1	0	1	1	0	1	0	1	1	1	0	1	1	0	0	1	0	0	0	1	1	1	0	1	0	0	1	1	1	1	0	1	0	1	1	1	0	0	1	0	0
1	0	0	0	0	0	0	1	1	1	0	1	1	1	1	0	1	1	1	1	0	1	1	0	1	1	0	0	1	1	1	1	1	0	0	1	1	1	1	0	1	0	1	0	1	0	1	1	0	0
1	1	1	1	1	1	1	1	1	1	1	1	1	1	1	1	1	1	1	1	1	1	1	1	1	1	1	1	1	1	1	1	1	1	1	1	1	1	1	1	1	1	1	1	1	1	1	1	1	0
1	1	1	0	0	0	0	1	0	1	0	1	1	0	1	1	1	0	1	0	0	0	0	1	0	0	0	0	1	0	0	0	1	0	1	1	1	1	0	0	1	0	1	0	1	0	1	1	0	0
1	0	1	0	0	0	0	1	0	1	0	1	1	0	1	0	1	0	1	0	0	0	0	0	0	1	0	0	1	0	1	1	0	0	0	0	1	1	0	0	0	0	0	0	0	0	0	1	0	0
1	0	0	0	0	1	0	1	1	1	0	1	1	0	1	0	1	0	0	0	0	0	0	0	0	0	0	0	1	0	0	0	0	0	0	1	1	0	0	0	0	1	0	0	0	0	0	1	1	0
0	0	0	0	0	0	0	0	0	1	0	1	0	0	1	0	1	0	0	1	0	0	1	0	0	0	0	0	0	0	0	0	0	0	0	0	0	0	0	0	0	0	0	1	0	0	0	1	0	0
1	1	1	1	0	0	0	1	0	1	0	1	1	1	1	0	1	1	1	0	1	0	1	0	1	0	0	0	1	1	1	1	1	0	0	1	1	1	1	0	1	1	1	0	1	0	0	1	0	0
1	1	1	0	0	0	0	0	1	1	0	1	0	0	1	0	1	1	1	0	0	0	0	0	0	0	0	0	1	1	1	0	0	0	0	1	1	0	1	0	1	0	0	0	1	0	1	1	0	0
1	1	1	0	1	0	1	1	1	1	0	1	1	1	1	1	1	1	1	1	0	1	0	1	1	0	0	0	1	1	1	1	1	0	0	1	1	0	1	0	1	1	1	1	1	0	1	1	0	0
1	1	1	1	1	1	1	1	0	1	1	1	1	1	1	1	1	1	1	0	1	1	0	1	1	1	1	0	1	1	1	1	1	1	1	1	1	1	1	0	1	1	1	1	1	1	1	1	1	1
0	1	1	0	0	1	0	0	1	1	0	1	0	1	1	0	1	0	1	0	1	1	1	0	0	1	1	0	1	1	1	1	0	0	0	1	1	0	0	0	1	0	1	0	1	0	1	1	1	1
1	1	1	1	0	0	1	1	1	1	0	1	1	1	1	0	1	1	1	0	1	1	0	0	0	1	0	0	1	1	1	1	1	0	0	1	1	0	1	1	1	0	1	1	1	0	0	1	1	0
1	0	0	0	0	0	0	1	1	1	0	1	1	0	1	0	1	1	1	0	0	1	0	0	0	1	0	0	1	0	1	0	0	0	0	1	1	0	0	0	1	0	1	1	0	0	0	1	0	1
1	1	1	0	0	1	1	1	1	1	1	1	1	1	1	0	1	1	1	1	1	1	1	0	1	1	0	0	1	1	1	1	1	1	0	1	1	0	1	1	1	1	1	0	1	1	1	1	0	1
1	1	0	0	0	0	0	1	0	0	0	1	0	1	1	0	0	0	1	0	1	0	0	0	0	0	0	1	1	0	1	0	1	1	0	1	1	0	1	0	1	0	1	1	0	1	1	0	1	0
1	1	0	0	1	0	0	1	0	1	0	1	1	1	1	1	1	1	1	0	1	1	1	0	1	1	0	0	1	1	1	0	1	1	1	1	1	0	1	0	1	1	1	1	1	1	0	1	0	0
1	1	1	0	0	0	1	1	0	0	0	1	1	0	1	0	1	1	1	0	1	0	0	1	0	0	0	1	1	1	1	1	0	0	1	1	1	1	1	0	0	0	1	1	1	1	1	1	0	0
1	1	1	0	0	0	1	1	1	1	0	1	1	0	1	0	1	1	1	0	0	1	1	1	1	1	0	0	1	0	0	1	0	0	1	1	1	1	1	0	1	0	1	0	1	1	0	1	1	0
0	0	1	0	0	0	0	1	1	1	0	1	1	0	0	1	1	1	0	0	0	0	0	0	0	0	0	0	0	0	0	1	0	0	0	1	1	0	0	0	0	0	1	0	0	0	0	1	1	0
0	0	0	0	1	0	0	0	1	0	0	0	1	0	1	0	0	0	0	0	0	0	0	1	0	1	1	0	0	1	0	1	1	0	0	0	0	1	0	0	0	0	0	0	0	0	0	0	1	0
1	1	1	1	1	1	1	1	1	1	1	1	1	1	1	1	1	1	1	0	1	1	0	1	1	1	1	0	1	1	1	1	1	1	1	1	1	1	1	1	1	1	1	1	1	1	1	1	1	1
1	1	1	1	1	1	0	1	1	1	1	1	1	1	1	0	1	1	1	1	1	1	0	0	0	1	1	0	1	1	1	1	1	0	1	1	1	0	1	0	1	1	1	1	1	0	0	1	0	0
1	0	1	0	0	0	0	0	0	1	0	1	1	1	1	0	0	1	1	0	0	1	1	0	0	0	0	0	1	0	0	0	0	0	0	1	1	1	1	0	0	0	1	1	1	1	0	1	0	0
1	1	1	1	1	1	0	1	0	1	0	1	1	1	1	1	1	1	1	1	1	1	1	1	1	0	1	0	1	1	1	1	1	1	1	1	1	0	1	0	1	1	1	1	1	1	0	1	1	1
1	1	1	0	0	0	0	0	0	1	0	1	1	1	1	1	1	1	1	1	0	0	1	0	0	0	1	1	1	1	0	1	1	0	1	0	1	1	0	0	1	1	1	0	1	1	0	1	0	0
0	0	0	0	1	1	0	0	0	1	0	0	0	0	0	1	0	0	0	0	1	0	0	1	0	0	0	0	0	0	0	0	0	0	1	1	1	0	0	0	0	0	0	1	0	1	0	0	1	0
1	1	1	1	0	0	0	1	1	1	1	1	1	1	1	0	1	1	1	0	1	1	0	1	1	1	0	0	1	1	1	1	1	0	1	1	1	1	1	0	1	1	1	1	1	1	1	1	1	0
1	0	0	0	0	0	0	0	0	0	1	0	1	0	1	0	0	0	0	0	1	0	0	0	0	0	0	0	0	0	0	0	0	0	1	0	0	0	1	0	0	1	0	1	0	0	0	1	1	0
1	0	1	0	0	0	0	1	0	0	0	1	1	0	1	0	1	0	1	1	0	0	0	1	0	0	0	0	0	0	0	1	1	0	0	1	1	1	1	0	1	0	1	0	1	1	1	1	0	0
1	1	1	0	0	0	0	1	1	1	0	1	1	0	1	0	1	0	1	0	0	0	0	0	0	1	0	0	1	1	1	1	0	0	1	1	1	0	0	0	1	0	0	0	1	0	0	1	1	1
1	1	1	1	0	1	0	1	0	1	1	1	1	1	1	1	1	1	1	0	0	1	1	1	1	1	1	0	1	1	1	1	1	1	1	1	1	1	0	1	1	1	1	1	1	1	1	1	1	0
1	1	1	1	0	1	0	1	0	1	0	1	1	0	1	0	1	1	1	0	0	1	1	0	0	1	0	0	1	1	0	1	1	0	0	1	1	0	1	0	1	1	1	1	1	0	0	1	0	0
1	0	0	0	0	1	0	0	0	0	0	0	0	1	1	1	1	0	0	1	1	0	1	1	0	1	0	0	1	1	0	1	1	0	0	0	1	0	0	0	0	0	0	1	0	1	0	1	1	0
1	1	1	0	0	0	0	0	0	1	0	1	0	0	1	0	1	1	1	0	1	0	0	0	0	1	0	0	1	1	1	1	0	0	0	1	1	0	0	0	0	0	0	1	1	1	0	1	1	0
1	1	1	1	0	1	1	1	1	1	1	1	1	1	1	1	1	1	1	1	1	1	0	1	0	1	0	0	1	1	1	1	1	1	1	1	1	1	1	1	1	1	1	1	1	1	0	1	1	1
1	1	1	1	0	1	0	1	1	1	1	1	1	1	1	0	1	1	1	1	1	1	1	1	1	1	1	0	1	1	1	1	1	1	1	1	1	1	1	0	1	1	1	1	1	1	1	1	1	1
1	0	1	0	0	1	0	0	1	1	0	1	0	0	0	1	0	0	0	0	0	0	1	0	0	0	0	0	0	1	0	0	0	0	0	1	0	1	1	0	0	1	0	0	0	1	1	1	1	1
1	1	1	0	0	0	0	1	1	1	1	1	1	1	1	0	1	1	1	0	1	1	0	1	1	1	1	0	1	1	1	1	1	1	1	1	1	1	1	1	1	1	1	0	1	1	1	1	1	0
1	0	0	0	0	0	0	0	0	1	1	1	0	0	1	1	1	0	1	1	0	0	1	0	0	1	0	0	1	1	0	0	1	0	0	1	1	1	0	0	0	0	1	1	1	0	1	1	1	0
0	0	0	0	0	0	0	1	1	1	0	1	1	0	1	0	0	0	0	0	0	0	0	0	0	0	0	0	0	1	0	0	0	0	1	1	0	0	1	0	0	1	1	0	0	1	0	1	0	1
1	1	1	1	0	0	1	1	1	1	1	1	1	1	1	1	1	1	1	0	1	1	1	1	0	1	1	1	1	1	1	1	1	0	1	1	1	0	1	1	1	1	1	1	1	1	1	1	1	1
1	1	1	0	1	0	1	1	0	0	0	1	1	1	1	0	1	1	1	0	1	1	1	1	1	0	1	0	1	1	1	1	1	0	0	1	1	1	1	0	1	0	1	0	1	0	0	1	0	0
1	0	1	0	0	0	0	0	1	1	1	1	0	0	1	0	0	0	0	0	0	0	0	0	0	0	0	0	1	0	0	0	0	0	1	0	1	1	0	0	0	1	0	0	0	0	1	1	0	1
1	1	1	1	1	0	1	1	1	1	1	1	1	1	1	1	1	1	1	1	1	1	1	1	1	1	1	0	1	1	1	1	1	1	1	1	1	1	1	1	1	1	1	1	1	1	1	1	0	1
0	0	0	0	0	1	0	0	0	0	0	0	0	1	0	0	1	0	0	1	0	0	0	0	0	1	0	1	0	0	0	0	0	0	0	1	0	0	0	0	0	1	0	1	0	0	1	1	0	1
1	1	1	0	1	1	1	1	1	1	1	1	1	1	1	1	1	1	1	1	1	1	1	1	1	1	0	1	1	1	1	1	1	0	1	1	1	1	1	1	1	1	1	1	1	1	1	1	1	1
1	1	1	1	1	1	1	1	0	1	1	1	1	1	1	0	1	1	1	1	1	1	0	1	1	1	1	0	1	1	0	1	1	1	1	1	1	0	1	1	1	1	1	1	1	1	1	1	1	1
1	1	1	0	0	0	0	1	1	1	1	1	1	0	1	0	1	1	1	0	0	0	0	0	0	0	0	0	1	1	1	0	0	1	0	1	1	0	1	0	1	0	1	0	1	1	1	1	0	0
1	1	1	1	1	0	0	1	1	1	0	1	1	1	1	1	1	1	1	0	1	1	0	1	0	1	0	0	1	1	1	1	1	1	0	1	1	1	1	0	1	1	1	1	1	1	1	1	0	1
1	0	0	0	1	1	0	1	1	0	0	1	1	0	1	0	1	0	1	0	1	0	0	0	0	0	0	0	0	0	1	0	1	0	0	1	1	0	0	0	0	1	1	0	1	0	1	1	1	0
1	1	1	1	1	0	1	1	0	1	1	1	1	0	1	0	1	0	1	0	1	0	1	1	0	1	0	1	1	1	1	1	1	0	1	1	1	1	1	0	1	0	1	0	1	0	0	1	1	1
1	1	1	0	0	0	0	1	0	1	1	1	1	1	1	0	1	1	1	0	1	0	1	1	1	1	0	1	1	0	1	0	0	0	0	1	1	1	0	0	1	1	1	0	0	0	1	1	0	0
1	1	1	1	0	0	0	1	0	1	1	1	1	0	1	0	1	0	1	0	0	1	1	0	0	0	0	0	1	1	1	0	1	0	0	1	1	0	1	0	1	0	1	1	1	0	0	1	1	0
1	1	1	0	0	0	0	1	0	1	1	1	0	1	1	1	1	0	1	0	1	0	0	0	1	1	0	0	1	0	0	1	1	0	1	1	1	1	1	0	0	0	1	1	1	0	0	1	1	1
1	1	1	0	0	0	0	1	1	0	0	0	0	0	1	0	0	0	1	0	1	0	0	0	0	1	0	0	1	0	0	0	1	0	0	1	1	0	0	0	0	1	0	1	1	0	0	1	1	1
1	1	1	1	1	0	0	1	1	1	1	1	1	1	1	0	1	1	1	1	1	0	0	1	1	1	0	0	1	1	1	1	1	0	1	1	1	1	1	0	1	1	1	1	1	0	1	1	1	1
1	1	1	1	1	1	1	1	1	1	1	1	1	1	1	1	1	1	1	1	1	1	1	0	1	1	0	1	1	1	1	1	1	1	1	1	1	1	1	1	1	1	1	1	1	1	1	1	1	1
1	1	1	1	1	1	1	1	1	1	0	1	1	1	1	1	1	1	1	1	1	1	1	1	1	0	0	0	1	1	1	1	1	0	1	1	1	1	1	0	1	1	1	1	1	1	1	1	1	0
0	0	1	0	1	1	0	1	1	1	0	1	0	0	1	0	1	0	0	0	0	1	0	0	0	0	0	1	1	1	1	1	0	1	0	1	1	0	0	0	0	0	1	1	0	1	0	1	0	0
1	1	1	0	0	1	0	1	0	1	1	1	1	1	1	0	1	1	1	0	0	0	1	0	1	1	1	0	1	1	1	1	1	0	1	0	1	1	1	0	1	1	1	1	1	1	0	1	1	1
0	0	0	0	0	0	0	0	0	1	0	1	0	0	0	1	0	0	0	0	0	0	0	0	0	0	1	0	0	0	0	0	0	0	1	0	0	0	0	0	0	0	0	1	0	0	0	1	0	0
1	1	1	0	0	0	0	0	0	1	0	1	1	1	1	0	1	1	1	0	0	1	0	0	1	1	0	1	1	1	1	0	0	0	0	1	1	0	0	0	1	1	1	0	0	0	0	1	0	0
1	1	1	1	1	0	0	1	1	1	0	1	1	0	1	1	1	0	1	0	0	1	0	0	0	0	0	1	1	1	0	1	1	0	0	1	1	1	0	0	1	0	1	1	0	0	0	1	1	0
1	1	1	1	1	0	0	1	1	1	1	1	1	1	1	0	1	1	1	1	1	1	1	1	1	1	1	0	1	1	1	1	1	1	0	1	1	1	1	1	1	1	1	1	1	1	1	1	1	1
1	0	1	0	1	0	0	1	0	1	0	1	1	0	1	1	1	0	1	0	1	0	0	0	0	0	0	1	0	0	1	1	0	0	0	1	1	0	0	0	1	1	0	0	0	0	0	0	0	0
1	1	1	0	0	0	0	0	0	0	1	1	0	1	1	1	1	1	1	0	0	1	0	1	1	0	0	0	1	1	0	1	0	0	0	1	1	1	1	0	1	1	1	1	0	1	1	1	0	1
1	1	1	1	1	0	0	1	1	1	1	1	1	1	1	1	1	1	1	0	1	1	1	1	0	1	1	0	1	1	1	1	1	1	1	1	1	0	1	0	1	1	1	1	1	1	0	1	0	1
1	1	0	1	0	0	1	1	1	1	1	1	1	1	1	0	1	1	1	1	1	0	0	0	1	1	0	0	1	1	1	1	1	0	0	1	1	1	1	0	1	1	1	1	1	1	1	1	0	0
1	1	1	1	1	0	1	1	0	1	1	1	1	1	1	1	1	1	1	1	1	1	1	1	1	1	1	0	1	1	1	1	1	1	1	1	1	1	1	0	1	1	1	1	1	1	1	1	1	0
1	1	1	1	0	0	0	1	0	1	0	1	1	1	1	0	1	1	1	1	0	0	0	0	1	0	0	0	1	1	1	1	0	0	0	1	1	0	1	0	1	1	1	0	1	1	0	1	1	0
1	1	1	1	1	1	1	1	1	1	1	1	1	1	1	1	1	1	1	1	1	1	1	1	1	1	1	0	1	1	1	1	1	0	1	1	1	1	1	1	1	1	1	1	1	1	1	1	1	1
1	1	1	1	1	1	1	1	1	1	1	1	1	1	1	1	1	1	1	0	1	1	1	0	1	1	1	1	1	1	1	1	1	0	1	1	1	0	1	0	1	1	1	1	1	1	0	1	1	1
0	0	0	0	1	1	0	0	1	1	0	0	0	0	0	0	0	0	0	0	0	0	0	0	0	0	0	0	0	1	0	0	0	0	1	1	0	0	0	0	1	1	1	0	0	1	0	1	0	0
1	1	1	0	0	0	0	0	0	1	0	1	1	1	1	0	1	1	1	1	1	1	0	1	1	0	1	0	1	1	1	1	1	0	1	1	1	1	1	0	1	1	1	1	1	0	0	1	1	0
0	0	1	0	0	0	0	1	0	0	0	1	0	0	1	0	0	0	0	1	0	0	0	1	0	0	0	0	1	1	0	0	0	0	0	1	1	1	0	0	0	1	0	0	0	1	1	0	0	0
1	1	0	1	1	1	0	1	0	1	1	1	1	1	1	0	1	0	1	0	0	1	1	0	0	0	0	0	1	0	1	1	0	0	0	1	1	1	0	0	1	0	1	0	1	0	1	1	0	1
1	1	1	1	1	1	1	1	1	1	0	1	1	1	1	1	1	1	1	1	1	1	1	1	1	1	0	0	1	1	1	1	1	0	0	1	1	1	1	1	1	1	1	0	1	1	1	1	1	1
1	1	0	0	0	0	0	1	0	1	0	1	1	0	1	0	1	1	1	1	0	0	0	0	0	1	0	1	0	1	1	1	0	0	0	1	1	1	1	0	1	0	0	0	1	0	0	1	1	0
1	1	1	1	1	0	1	1	1	1	1	1	1	1	1	1	1	1	1	0	0	1	0	1	0	1	1	0	1	1	1	1	1	0	0	1	1	1	0	0	1	1	1	0	0	1	1	1	1	0
0	0	1	0	0	1	0	0	1	0	0	1	1	0	1	0	1	0	0	1	0	0	0	1	0	0	0	0	1	1	1	0	0	0	0	1	1	0	0	0	0	0	1	0	1	0	1	1	0	0
1	1	1	1	0	1	1	1	1	1	1	1	1	1	1	1	1	1	1	1	1	1	1	1	1	1	1	0	1	1	1	1	1	0	1	1	1	1	1	0	1	1	1	1	1	1	1	1	1	1
1	1	1	1	1	0	1	1	0	1	1	1	1	1	1	0	1	1	1	0	0	1	0	1	1	1	1	1	1	1	1	1	0	0	1	1	1	0	1	0	1	1	1	1	1	1	1	1	0	1
1	1	1	1	0	1	0	1	0	1	0	1	0	0	1	0	0	0	1	0	0	0	0	0	0	0	0	0	1	0	1	1	0	0	1	1	1	0	0	0	0	0	0	1	0	1	0	1	1	0
1	1	1	1	0	0	1	1	0	1	1	1	1	1	1	1	1	1	1	0	1	1	1	1	0	1	0	0	1	1	1	1	1	1	1	1	1	0	1	0	1	0	1	1	1	1	1	1	1	0
1	1	1	1	1	0	0	1	0	1	1	1	1	1	1	1	1	1	1	1	1	1	0	1	1	0	1	0	1	1	0	1	1	0	1	1	1	0	1	0	1	0	1	0	1	1	1	1	1	0
1	1	0	0	1	0	0	1	1	1	0	1	1	1	1	0	1	1	1	0	1	1	0	0	1	0	0	1	1	1	1	1	1	0	1	1	1	1	1	0	1	0	1	0	1	1	0	1	0	0
1	1	1	0	0	0	1	1	0	1	1	1	1	1	1	0	1	1	1	1	1	0	1	0	1	1	0	0	1	1	1	1	1	0	0	1	1	1	0	0	1	1	0	1	1	1	0	1	1	1
1	1	1	1	1	1	1	1	1	1	1	1	1	1	1	1	1	1	1	1	1	1	1	1	1	1	1	1	1	1	1	1	1	1	1	1	1	1	1	1	1	1	1	1	1	1	1	1	1	1
1	1	1	0	0	0	0	1	0	1	0	1	1	1	1	0	1	1	1	0	0	0	1	1	0	0	0	0	1	1	1	1	1	1	1	1	1	1	0	0	1	0	1	0	1	0	1	1	0	0
1	0	1	0	0	0	0	1	1	1	0	1	0	1	1	0	1	0	1	0	0	0	1	1	0	0	0	0	1	1	0	0	1	0	1	1	1	0	1	1	1	1	1	0	1	0	1	1	0	0
1	1	1	1	1	1	1	1	0	1	1	1	1	1	1	1	1	1	1	1	1	1	0	1	1	1	1	0	1	1	1	1	1	1	1	1	1	1	1	1	1	1	1	1	1	1	1	1	0	1
1	1	1	1	1	0	0	1	1	1	1	1	1	1	1	1	1	1	1	0	1	1	1	1	1	1	1	0	1	1	1	1	1	0	1	1	1	1	0	0	1	1	1	1	1	1	1	1	0	1
1	1	1	0	0	0	0	1	0	1	0	1	1	0	1	1	0	0	1	1	1	0	1	0	0	0	0	0	1	1	0	0	0	0	0	1	1	1	0	0	0	0	1	0	1	0	1	1	0	1
1	1	1	0	0	0	0	1	0	1	0	1	1	1	1	0	1	0	1	0	1	0	0	1	0	0	0	1	1	0	0	0	0	0	0	1	1	0	0	1	0	0	1	0	1	1	1	0	0	0
1	1	1	1	1	1	1	1	0	1	1	1	1	1	1	1	1	1	1	0	1	1	0	0	1	1	1	0	1	1	1	1	1	0	1	1	1	1	1	1	1	1	1	1	1	0	1	1	1	0
1	1	1	1	0	0	0	1	1	1	1	1	1	1	1	1	1	1	1	0	1	1	0	1	1	1	1	0	1	1	1	1	1	1	1	1	1	0	1	1	1	0	1	0	1	1	0	1	0	1
1	1	1	0	0	1	0	1	0	1	1	1	1	1	1	0	1	0	1	0	0	1	0	0	1	0	0	0	1	1	0	1	1	0	0	1	1	1	0	0	1	0	1	1	1	0	0	1	0	1
1	0	1	0	0	0	0	0	1	0	0	0	0	0	1	0	1	0	0	1	1	0	0	0	0	1	0	0	0	0	0	0	1	0	1	0	1	0	1	0	1	1	0	1	1	0	0	1	1	0
1	1	0	0	0	0	0	0	0	1	0	1	0	0	0	1	1	1	1	0	0	0	0	0	0	0	0	0	1	1	0	0	0	0	0	1	1	0	0	0	1	0	1	1	1	0	1	0	0	1
1	1	1	1	0	0	1	1	0	1	1	1	1	1	1	0	1	1	1	0	1	1	1	1	1	1	0	0	1	1	1	1	1	0	1	1	1	1	1	0	1	1	1	1	1	1	1	1	0	1
1	1	1	0	1	0	1	1	1	1	1	1	1	1	1	0	1	1	1	0	1	1	1	0	0	1	0	0	1	1	1	1	1	0	1	1	1	0	1	1	1	1	1	1	1	1	0	1	0	0
1	1	1	0	0	0	0	0	0	1	0	1	0	1	1	0	1	1	1	1	0	1	0	0	0	0	0	0	0	0	1	1	1	0	0	0	1	0	0	0	1	0	0	0	0	0	0	1	1	1
1	1	1	1	0	0	0	1	1	0	0	1	1	1	1	1	1	1	1	0	0	1	0	0	0	0	1	0	1	1	0	1	1	0	1	1	1	0	1	0	1	0	1	1	1	0	0	1	0	0
1	1	1	1	0	1	0	1	1	1	1	1	1	1	1	0	0	1	1	0	1	1	0	1	0	1	1	0	1	1	1	1	1	0	1	1	1	1	1	0	1	0	1	1	1	1	1	1	0	0
1	1	1	1	0	0	0	1	0	1	1	1	1	1	1	1	1	1	1	0	0	1	1	0	1	1	1	0	1	1	1	1	1	0	0	1	1	1	1	1	1	1	1	1	1	1	1	1	1	1
1	1	1	1	1	0	0	0	1	1	1	1	1	1	1	0	1	1	1	1	1	0	0	1	0	1	1	0	1	1	1	1	1	0	1	1	1	1	1	0	1	1	1	1	1	0	1	1	0	0
1	1	1	1	0	0	0	0	1	1	1	1	1	1	1	0	1	1	1	1	0	1	0	1	0	1	1	0	1	1	1	1	1	0	0	0	1	0	1	0	1	1	1	0	1	1	1	1	0	1
1	1	0	0	0	0	0	1	1	1	0	1	1	0	1	0	1	1	1	0	1	0	0	0	0	1	0	0	1	1	0	1	1	0	1	1	1	0	0	0	1	0	1	1	1	1	1	1	0	0
1	1	1	1	1	1	1	1	1	1	1	1	1	1	1	1	1	1	1	0	1	1	1	1	1	1	1	0	1	1	1	1	1	1	1	1	1	1	1	1	1	1	1	1	1	1	1	1	1	1
1	0	1	0	0	0	0	0	1	1	0	1	1	1	1	0	1	0	1	0	1	0	0	1	0	0	0	0	1	1	1	0	1	0	0	1	1	0	1	0	1	0	1	1	1	1	1	1	0	0
1	1	1	1	0	0	1	1	1	1	1	1	1	1	1	0	1	1	1	1	1	1	1	1	0	0	1	1	1	1	1	1	1	1	1	1	1	1	1	1	1	1	1	1	1	1	1	1	0	1
1	0	1	0	0	0	0	1	1	0	0	1	1	0	1	0	1	0	1	0	0	0	0	0	0	0	0	0	0	1	0	0	1	0	0	0	1	0	0	0	0	0	0	0	0	1	1	0	0	0
1	1	1	1	1	1	1	1	1	1	1	1	1	1	1	0	1	1	1	1	1	1	1	1	1	1	1	0	1	1	1	1	1	1	1	1	1	1	1	0	1	1	1	1	1	1	0	1	1	0
1	1	1	0	0	0	0	0	0	0	0	1	0	0	1	0	1	1	1	1	1	0	0	1	0	0	0	0	1	1	0	0	0	0	1	1	1	0	0	0	0	0	1	0	0	1	0	1	0	0
1	1	1	1	0	1	0	1	0	1	0	1	1	1	1	0	1	1	1	0	0	1	0	0	0	0	0	0	1	0	1	1	0	0	0	1	1	0	0	0	0	0	1	0	1	1	0	1	0	0
1	0	1	0	0	0	0	1	1	1	0	1	1	0	1	0	1	0	1	0	1	0	0	1	0	1	0	1	1	0	0	1	0	0	0	1	1	0	1	0	1	0	1	0	1	1	1	1	1	0
0	0	0	0	0	1	1	1	1	0	0	0	1	0	0	0	1	0	0	0	0	1	0	0	1	0	0	1	0	1	0	0	0	0	0	0	0	0	0	0	0	0	0	1	0	0	0	1	0	0
1	1	1	1	0	0	0	1	0	1	0	1	1	1	1	0	1	1	1	0	1	0	0	0	0	0	0	0	1	0	0	1	0	0	0	1	1	1	1	0	1	1	1	0	1	0	1	1	0	0
1	1	1	1	1	0	1	1	1	1	1	1	1	1	1	0	1	1	1	1	0	0	1	0	0	1	0	0	1	1	1	1	0	0	1	1	1	1	0	0	1	0	1	0	1	0	0	1	0	0
1	0	1	0	0	1	0	1	0	1	0	1	1	0	1	0	1	0	1	1	0	0	1	0	1	0	1	0	1	1	0	0	0	0	0	1	1	0	0	0	1	0	1	0	1	1	1	1	0	0
1	1	1	1	0	0	1	1	1	1	0	1	0	1	1	0	1	1	1	0	1	1	1	0	0	0	1	0	1	1	1	1	1	0	0	1	1	1	1	0	1	1	1	0	1	1	0	1	0	1
1	0	1	0	0	0	0	1	1	0	0	0	0	0	1	1	1	0	0	0	0	0	1	0	0	0	0	0	0	0	1	0	1	0	0	0	1	1	0	0	0	0	0	0	0	1	0	0	0	0
1	1	1	1	0	0	0	1	1	1	0	1	1	1	1	1	1	1	1	1	1	1	1	1	1	1	0	0	1	1	1	1	1	0	0	1	1	1	0	0	1	1	0	1	1	0	1	1	0	0
1	1	1	1	0	0	1	1	1	1	1	1	1	1	1	0	1	1	1	1	0	0	1	1	0	1	1	0	1	1	1	1	1	0	1	1	1	0	1	0	1	1	1	1	1	1	1	1	0	0
1	1	0	0	0	0	1	0	0	1	0	1	0	0	1	0	1	0	1	0	0	1	0	1	0	0	0	0	1	0	0	0	1	0	0	1	1	0	0	0	1	0	1	0	0	0	0	1	0	1
1	1	1	1	0	1	1	1	1	1	1	1	1	1	1	1	1	1	1	0	1	1	0	0	0	1	1	1	1	1	1	1	1	0	1	1	1	1	1	0	1	0	1	1	1	1	1	1	0	0
1	1	1	1	1	1	0	1	1	1	1	1	1	1	1	1	1	1	1	0	0	1	1	0	1	1	1	1	1	1	1	0	1	1	1	1	1	0	1	1	1	1	1	1	1	1	1	1	1	0
1	1	1	1	1	0	0	1	0	1	1	1	1	1	1	0	1	1	1	1	0	1	1	0	0	0	1	0	1	1	0	1	0	0	1	1	1	1	1	0	1	0	1	1	1	0	1	1	1	1
1	0	1	0	0	0	0	1	0	1	0	1	1	1	1	0	1	0	1	1	1	1	0	0	1	1	1	0	0	1	1	1	0	0	0	0	1	0	1	0	1	0	1	0	1	1	1	1	0	0
1	1	1	1	1	1	1	1	1	1	1	1	1	1	1	1	1	1	1	0	1	1	0	1	1	1	1	1	1	1	1	1	1	1	1	1	1	1	1	0	1	1	1	1	1	1	1	1	1	1
1	0	1	0	0	0	1	1	1	1	0	1	1	0	1	1	1	0	1	0	1	1	0	0	0	1	0	1	1	1	1	1	0	0	0	1	1	1	0	0	1	0	1	1	1	0	0	1	1	0
1	1	1	0	0	0	1	1	1	1	1	1	1	1	1	0	1	1	1	0	1	0	1	1	1	1	1	0	1	1	1	1	1	0	0	1	1	1	1	0	1	1	1	0	1	0	1	1	1	0
1	1	1	1	0	1	1	1	1	1	1	1	1	1	1	1	1	1	1	0	0	1	1	1	1	0	1	0	1	1	1	1	1	0	0	1	1	1	1	0	1	1	1	1	1	1	1	1	1	1
0	0	0	0	1	0	0	0	1	0	0	0	0	0	0	1	0	1	0	0	0	0	1	0	0	0	0	0	0	0	1	0	0	0	1	1	1	1	0	0	0	0	0	0	0	0	0	1	0	1
1	1	0	0	1	1	0	0	0	1	0	0	0	0	0	0	0	0	0	0	0	0	0	0	0	0	0	1	1	0	0	0	1	0	0	1	0	1	0	0	0	1	1	1	0	0	0	1	0	1
1	1	1	1	1	0	1	1	1	1	1	1	1	1	1	0	1	1	1	1	1	1	1	1	1	1	1	0	1	1	1	1	1	0	1	1	1	1	1	0	1	1	1	1	1	1	1	1	0	0
1	1	1	1	1	1	1	1	1	1	1	1	1	1	1	1	1	1	1	1	1	1	1	1	1	1	1	0	1	1	1	1	1	1	1	1	1	1	1	1	1	1	1	1	1	1	1	1	1	1
1	1	1	0	0	0	0	0	0	1	1	1	1	1	1	1	1	1	1	0	0	1	0	0	1	0	0	0	1	0	0	1	0	0	0	1	1	0	1	0	1	1	0	0	1	0	1	1	0	0
1	1	1	1	0	0	0	1	1	1	1	1	1	1	1	0	1	1	0	0	0	1	0	1	1	0	0	0	1	1	1	0	1	0	1	1	1	0	1	0	1	1	0	0	1	0	0	1	0	0
1	1	0	1	1	0	0	1	1	1	0	1	1	1	1	0	1	0	1	0	1	0	1	0	0	0	1	0	1	1	1	1	1	0	1	1	1	0	1	1	1	1	1	1	1	0	0	1	0	1
1	1	1	1	0	1	0	1	0	1	1	1	1	1	1	1	1	1	1	0	1	1	1	1	1	1	1	0	1	1	0	1	1	0	1	1	1	0	0	0	1	1	1	0	1	1	1	1	0	0
0	1	1	0	0	0	1	1	0	1	0	1	0	0	1	0	1	0	1	0	0	0	0	0	0	1	0	0	1	0	0	0	1	0	0	0	1	1	0	0	0	0	1	0	1	0	0	0	0	0
1	1	1	1	0	0	0	0	0	1	0	1	1	1	1	0	1	1	1	0	1	1	0	1	0	1	0	0	1	1	1	1	1	0	1	1	1	0	0	0	1	0	1	0	1	1	1	1	0	0
1	1	1	0	0	1	1	1	1	1	1	1	1	1	1	1	1	1	1	0	1	1	1	1	0	1	1	0	1	1	1	1	1	0	1	1	1	0	1	1	1	1	1	1	1	1	1	1	1	1
1	1	1	0	0	0	0	1	1	1	1	1	1	1	1	1	1	1	1	1	1	1	0	0	1	0	0	0	1	1	1	0	1	0	1	1	1	0	1	1	1	1	1	1	1	0	1	1	1	0
1	1	1	1	0	0	1	1	1	1	0	1	1	1	1	1	1	1	1	0	1	1	1	0	0	1	1	0	1	1	1	1	1	0	1	1	1	1	1	0	1	1	1	0	1	1	1	1	0	1
1	1	1	0	0	1	1	1	0	1	0	1	1	1	1	0	1	1	1	0	1	0	0	0	1	1	0	0	1	1	1	1	1	0	0	1	1	0	1	0	1	0	1	0	1	1	1	1	1	0
1	1	1	0	1	0	0	0	0	1	0	1	0	1	1	1	1	1	1	1	1	0	0	0	0	0	1	0	0	1	1	0	0	0	1	1	1	0	0	0	1	0	1	0	1	1	0	1	0	1
1	1	1	0	0	1	1	1	0	1	0	1	1	1	1	0	1	1	1	0	0	1	1	1	1	1	0	0	1	1	1	1	1	0	0	1	1	0	0	0	1	1	1	0	1	1	1	1	0	0
0	0	0	0	0	0	0	1	0	0	0	1	0	0	0	0	0	0	0	0	1	0	0	1	0	0	0	0	0	0	0	0	0	0	0	1	0	0	1	0	0	1	0	0	0	0	0	1	0	1
1	1	1	1	0	1	0	1	1	1	1	1	1	1	1	1	1	1	1	1	1	1	0	0	0	1	0	0	1	1	0	1	1	0	1	1	1	0	1	1	1	1	1	0	1	1	0	1	1	1
1	1	1	0	0	0	0	1	0	1	0	1	1	0	1	0	1	1	1	0	0	1	0	0	0	1	0	0	1	0	1	1	1	0	1	1	1	0	0	0	1	0	1	0	1	0	1	1	0	0
1	1	1	1	1	1	1	1	1	1	1	1	1	1	1	1	1	1	1	1	1	1	1	0	1	1	1	0	1	1	1	1	1	1	1	1	1	1	1	1	1	1	1	1	1	1	1	1	1	1
1	1	1	1	0	0	0	1	1	1	1	1	1	1	1	1	1	1	1	1	1	0	1	1	1	1	1	1	1	1	1	1	1	0	1	1	1	0	1	1	1	1	1	1	1	1	1	1	0	1
1	1	1	0	1	1	0	1	1	1	0	1	1	1	1	1	1	1	1	1	0	1	1	1	0	1	0	0	1	0	1	1	1	0	0	1	1	1	1	0	1	0	1	1	1	1	0	1	1	0
0	0	0	0	0	1	0	1	0	1	0	0	0	0	1	0	0	0	0	0	0	0	0	0	0	0	0	1	0	1	0	0	0	0	0	0	1	0	1	0	0	0	0	1	0	0	0	0	0	0
1	0	1	0	0	0	0	0	0	1	0	1	0	0	0	0	0	0	0	0	0	0	0	0	0	0	0	1	1	1	0	0	0	0	1	1	1	0	0	0	0	1	0	0	0	0	0	1	0	0
1	1	1	1	1	1	1	1	1	1	1	1	1	1	1	0	1	1	1	1	1	1	1	1	1	1	1	0	1	1	1	1	1	1	1	1	1	1	1	0	1	1	1	1	1	0	1	1	1	1
1	1	1	0	0	0	1	1	1	1	1	1	1	1	1	0	1	1	1	0	1	1	0	1	1	1	1	0	1	1	1	1	1	0	0	1	1	1	1	0	1	1	1	0	0	1	1	1	0	1
1	1	1	1	0	0	1	1	1	1	0	1	1	1	1	0	1	1	1	0	0	1	1	0	0	1	0	0	1	1	1	1	1	1	1	1	1	1	0	1	1	1	1	0	1	1	0	1	0	0
1	1	1	0	0	0	0	0	1	1	0	1	0	0	1	1	0	1	0	0	1	0	0	0	0	0	0	0	1	0	0	1	1	1	0	1	1	1	0	0	1	1	0	1	1	0	0	0	0	0
1	1	1	0	1	1	1	1	0	1	1	1	1	1	1	0	0	1	1	0	1	1	1	1	1	1	1	1	1	1	0	1	1	1	1	1	1	0	1	1	1	1	1	1	1	1	1	1	1	1
1	0	0	1	0	0	0	0	1	1	0	1	1	1	1	0	1	0	1	0	0	0	0	1	0	1	0	0	1	1	0	1	0	0	0	1	1	0	0	0	1	0	0	0	0	1	0	1	0	0
1	1	1	1	1	1	0	1	1	1	1	1	1	1	1	1	1	1	1	0	1	1	1	1	1	0	1	0	1	1	1	1	1	1	1	1	1	1	1	0	1	1	1	0	1	1	0	1	0	1
1	1	1	1	1	1	0	1	1	1	1	1	1	1	1	0	1	1	1	0	1	1	1	0	1	1	1	0	1	1	1	1	1	0	1	1	1	1	1	0	1	1	1	1	1	1	1	1	1	0
1	1	1	1	1	1	1	1	1	1	1	1	1	1	1	0	1	1	1	0	0	1	1	0	1	1	1	0	1	1	0	1	1	1	0	1	1	1	1	0	1	0	1	1	1	1	1	1	1	1
1	1	1	0	0	0	0	1	0	1	0	1	1	0	1	0	1	1	1	0	1	0	0	1	1	0	0	0	1	0	0	1	1	0	1	1	1	1	1	0	0	1	1	1	1	1	0	1	0	0
1	1	1	1	1	0	1	1	1	1	1	1	1	1	1	1	1	1	1	1	1	1	0	1	1	1	1	0	1	1	1	1	1	1	1	1	1	1	1	1	1	1	1	1	1	1	1	1	1	1
1	1	1	0	0	0	1	1	1	1	1	1	1	1	1	0	1	1	1	0	1	0	0	0	0	1	0	1	1	1	0	1	1	1	1	1	1	0	1	0	1	1	1	1	1	1	0	1	1	0
0	0	1	0	0	0	0	0	0	1	0	1	1	0	0	0	0	0	0	1	1	1	1	1	0	0	0	0	1	0	0	1	0	0	0	1	1	0	0	0	0	0	0	0	0	1	1	1	0	0
1	0	1	0	0	0	0	0	1	1	0	1	0	1	1	1	1	0	0	0	0	1	0	0	0	0	1	0	1	0	0	1	0	1	0	0	1	0	0	0	0	1	0	0	1	0	1	1	1	0
1	1	1	0	1	0	0	1	1	1	0	1	1	1	1	0	1	1	1	1	0	0	0	1	0	1	0	0	1	0	1	1	1	0	0	1	1	1	0	0	1	0	1	1	1	0	0	1	0	0
1	0	0	0	0	0	0	1	0	1	0	1	1	0	1	0	1	0	1	0	0	0	0	0	0	0	0	0	1	0	0	0	1	0	0	1	1	0	0	0	0	0	1	0	0	0	1	0	0	0
1	1	1	1	1	1	1	1	1	1	1	1	1	1	1	1	1	1	1	1	1	1	1	0	1	1	1	1	1	1	1	1	1	1	1	1	1	1	1	1	1	1	1	1	1	1	1	1	1	0
1	1	1	1	0	0	1	1	0	1	1	1	1	1	1	1	1	1	1	1	1	0	1	1	1	1	1	0	1	1	1	1	1	1	1	1	1	0	1	0	1	1	1	0	1	0	1	1	1	1
1	0	0	0	0	1	0	0	1	1	0	1	0	0	1	0	1	0	1	0	0	1	1	0	0	0	0	0	1	0	0	0	0	0	0	1	1	0	0	0	1	0	0	0	0	0	1	1	1	0
1	1	1	0	0	0	1	1	0	1	1	1	1	1	1	1	1	0	1	0	0	0	0	1	1	0	1	0	1	0	1	1	1	0	1	1	1	1	0	1	1	1	1	0	1	0	1	1	0	0
1	1	1	1	0	1	1	1	1	1	1	1	1	1	1	1	1	1	1	0	0	1	1	1	1	1	0	0	1	1	1	1	1	0	0	1	1	1	1	1	1	1	1	1	1	1	1	1	1	1
0	0	0	0	0	0	0	1	1	1	0	0	1	0	0	0	1	0	0	0	0	1	0	0	0	0	0	0	0	0	0	0	1	1	1	0	0	0	0	0	0	1	1	0	0	0	0	1	1	1
1	1	0	0	0	0	0	0	0	1	1	1	1	0	0	0	1	1	0	0	0	0	0	0	0	0	1	0	1	1	0	0	0	0	0	1	1	0	1	0	0	1	1	0	0	0	1	1	0	1
1	1	0	0	1	0	0	1	1	1	0	1	1	0	1	0	1	1	1	0	0	1	0	1	0	1	1	0	1	0	0	1	1	0	0	1	1	1	0	0	0	0	1	0	1	0	1	1	1	0
1	1	0	0	0	0	0	0	0	1	0	1	1	0	1	1	1	0	0	0	0	0	0	0	0	1	1	0	1	0	0	0	0	0	0	1	1	1	1	0	0	1	0	0	0	0	0	1	0	1
1	1	1	1	1	0	0	1	1	1	0	1	1	1	1	1	1	1	1	0	1	1	1	1	1	1	0	0	1	1	0	1	1	1	1	1	1	0	1	1	1	1	1	1	1	0	1	1	1	1
1	0	1	1	1	1	1	1	0	1	1	1	1	1	1	0	1	1	1	0	1	1	0	0	1	1	0	0	1	1	1	1	1	0	0	1	1	1	1	0	1	0	1	0	1	0	0	1	0	1
0	0	1	0	0	0	0	0	0	1	0	1	1	0	1	1	1	0	1	1	1	1	1	0	0	0	0	0	1	0	0	0	0	0	0	1	1	1	0	1	1	1	1	0	0	1	1	0	0	0
1	1	1	0	0	0	0	1	0	1	0	1	1	0	0	0	1	0	0	0	0	0	0	1	0	0	0	0	1	0	0	1	0	0	1	1	1	0	0	0	0	0	0	0	0	0	0	1	0	1
1	1	1	1	0	1	1	1	1	0	0	1	1	1	1	1	1	1	1	0	1	1	1	0	1	1	1	0	1	0	1	1	1	0	1	1	1	1	1	0	1	1	1	0	1	1	1	1	1	1
0	0	0	0	0	1	0	0	1	0	0	1	0	0	0	0	0	0	0	0	0	0	1	1	0	0	0	0	0	1	0	0	1	0	0	0	1	0	0	0	0	0	0	1	0	1	0	0	0	1
1	1	1	0	0	1	0	1	1	1	0	1	1	1	1	1	1	1	1	1	1	1	0	0	1	1	0	0	1	0	1	1	1	1	0	1	1	0	1	0	1	0	1	0	1	0	0	1	0	1
1	1	1	1	0	0	0	1	0	0	0	1	1	1	1	1	1	1	1	0	0	0	1	0	1	1	1	0	1	1	0	1	0	0	1	1	1	1	0	0	1	1	1	0	1	1	0	1	0	0
1	1	1	1	0	1	0	0	0	1	0	1	1	1	1	0	1	1	1	0	1	0	0	0	0	0	0	0	0	1	0	0	0	0	1	1	1	0	1	0	1	1	0	0	1	1	0	1	0	0
0	0	0	0	0	0	0	1	1	0	0	1	0	0	1	1	1	1	0	0	0	0	1	0	0	0	0	0	1	0	1	0	0	0	0	0	1	0	1	0	0	1	1	0	0	1	1	0	0	1
1	1	1	1	1	0	0	1	1	1	1	1	1	1	1	1	1	1	1	0	1	0	1	1	1	1	1	0	1	1	1	1	1	0	0	1	1	1	1	0	1	1	1	0	1	1	0	1	0	0
1	1	1	0	1	0	0	1	1	1	0	1	1	1	1	0	1	1	1	0	1	1	0	1	0	1	1	0	1	0	1	0	1	0	0	1	1	0	1	0	1	1	1	1	0	1	0	1	0	1
1	1	1	1	1	1	1	1	1	1	1	1	1	1	1	1	1	1	1	1	1	1	1	1	1	1	1	1	1	1	1	1	1	1	1	1	1	1	1	0	1	1	1	1	1	1	1	1	1	1
1	1	1	0	0	0	0	1	1	1	1	1	1	1	1	0	1	1	1	0	1	1	0	1	1	1	0	0	1	1	1	0	0	1	0	1	1	0	1	0	1	0	1	1	1	0	0	1	1	1
1	1	0	0	0	1	0	0	0	1	0	1	1	0	1	0	1	1	1	0	1	0	0	0	0	0	0	0	1	0	1	1	0	1	0	1	1	0	1	0	1	0	1	0	1	0	1	1	1	0
1	0	1	0	0	0	1	1	0	1	1	1	1	1	1	0	0	1	1	0	1	0	0	0	0	0	0	1	1	1	1	1	1	0	0	1	1	1	0	0	1	0	1	0	0	0	0	1	0	0
0	0	0	0	0	0	0	0	0	1	0	0	0	0	0	0	0	1	0	0	0	0	0	0	0	0	0	1	1	1	0	0	1	0	0	0	1	0	1	0	0	0	0	1	0	0	0	1	0	0
1	1	1	0	0	0	0	0	0	1	1	1	1	0	0	1	1	0	1	1	1	0	0	1	0	1	0	0	1	0	0	0	0	0	0	1	1	0	0	0	1	1	1	1	1	0	1	1	0	1
1	1	1	1	0	1	1	1	1	1	1	1	1	1	1	0	1	1	1	0	1	1	1	0	0	1	0	0	1	1	1	1	1	0	1	1	1	1	1	0	1	1	1	1	1	0	1	1	0	1
1	1	1	1	1	1	1	1	1	1	1	1	1	1	1	1	1	1	1	1	1	1	1	1	1	1	0	0	1	1	1	1	1	0	0	1	1	1	1	1	1	1	1	1	1	1	1	1	1	0
1	1	1	0	0	1	0	1	0	1	1	1	1	1	1	0	1	1	0	0	0	0	0	0	0	0	1	0	1	0	1	0	0	0	0	1	1	0	1	0	1	1	1	1	1	0	0	1	0	0
1	1	1	1	0	1	1	1	0	1	1	1	1	1	1	0	1	1	1	0	1	1	0	1	0	0	1	0	1	1	1	1	1	0	0	1	1	0	0	0	1	1	1	0	1	0	1	1	0	0
1	1	1	1	0	0	1	1	0	1	1	1	1	1	1	1	1	1	1	0	1	1	0	1	0	1	1	1	1	1	1	1	1	0	1	1	1	0	1	0	1	0	1	1	1	1	1	1	1	0
1	1	1	0	0	0	0	0	1	1	0	1	1	1	1	0	1	1	1	1	0	1	0	0	0	0	1	1	0	0	0	1	0	0	0	1	1	0	0	0	1	1	1	1	1	0	0	1	0	0
1	1	1	0	0	0	0	1	0	1	0	1	1	0	1	0	1	0	1	0	0	1	0	0	0	1	0	0	1	0	1	1	1	0	0	1	1	1	1	0	1	1	1	0	0	1	1	1	1	0
1	1	1	0	0	0	1	1	1	1	1	1	1	1	1	0	1	1	1	0	1	1	1	0	0	1	0	0	1	1	1	1	1	0	0	1	1	0	1	0	1	1	1	1	1	1	1	1	1	0
1	1	1	0	0	1	0	1	0	1	0	1	1	1	0	0	1	1	1	0	0	0	1	0	1	0	1	0	1	1	1	1	0	0	1	1	1	1	1	0	1	0	1	1	1	0	0	1	1	1
1	1	1	0	0	1	0	1	1	1	0	1	1	1	1	0	1	1	1	1	0	1	0	0	0	0	1	0	1	1	0	1	0	0	0	1	1	0	0	0	1	0	1	0	1	0	0	1	0	1
1	1	0	0	0	0	1	0	0	1	0	0	0	0	1	0	1	0	0	0	0	0	1	0	0	0	0	0	0	0	1	1	0	0	1	1	0	0	0	0	1	0	1	0	0	0	1	0	0	0
1	0	1	0	0	0	0	0	1	1	0	1	1	0	1	0	1	1	1	0	0	1	0	0	1	1	1	0	1	1	1	1	1	0	1	1	1	0	0	0	1	1	1	0	1	0	0	1	0	0
1	1	0	0	0	1	0	1	0	0	0	0	1	1	1	0	1	0	1	0	0	0	1	0	0	0	0	0	1	0	1	1	0	0	0	1	1	0	0	0	1	1	1	0	0	1	0	1	1	0
0	0	0	0	0	0	0	1	0	1	0	1	1	0	0	0	1	0	1	1	0	0	0	0	0	0	0	0	1	1	0	1	0	0	1	0	1	0	1	0	0	0	0	1	0	1	0	1	0	0
1	1	1	1	0	0	0	1	1	1	1	1	0	1	1	0	1	1	1	0	0	0	1	1	1	1	0	0	1	1	1	1	1	0	1	1	1	0	1	1	1	1	1	0	1	1	1	1	1	1
1	0	1	0	0	0	0	1	0	1	0	1	1	1	1	0	1	0	1	0	0	1	1	0	0	0	0	0	1	1	1	0	0	0	0	1	1	0	0	0	1	1	0	0	0	0	0	1	0	0
1	1	1	0	0	1	0	1	1	1	0	1	0	1	1	0	1	1	1	0	0	1	0	0	0	1	1	0	1	0	0	0	0	0	0	1	1	0	0	0	1	0	0	0	1	0	0	1	0	0
0	0	1	1	0	0	1	0	0	1	0	1	1	0	1	0	1	0	0	0	0	0	1	1	0	0	0	0	0	1	0	0	1	0	1	1	1	0	0	0	1	1	1	0	1	0	0	1	0	1
0	0	0	0	0	1	0	0	1	0	0	1	1	0	0	0	0	0	0	1	0	0	0	1	0	0	0	0	0	0	0	0	0	0	0	1	0	0	0	0	0	0	0	1	0	0	0	0	0	1
1	1	1	1	0	1	0	1	0	1	0	1	1	1	1	0	1	1	1	0	0	1	0	1	0	0	0	0	1	1	0	1	0	0	0	1	1	0	0	0	1	1	0	0	1	0	0	1	0	0
1	0	1	0	0	0	0	0	0	1	0	1	1	0	1	0	0	1	1	1	1	1	0	0	0	0	0	0	1	0	0	1	0	0	0	1	1	0	0	0	0	0	0	0	0	0	0	1	1	0
0	0	1	0	0	0	0	0	0	1	0	1	1	1	1	1	0	1	1	0	0	0	1	0	0	0	0	0	0	0	1	0	0	0	0	1	1	0	0	0	0	0	1	0	1	0	0	0	1	0
1	1	0	0	0	0	1	1	0	1	0	1	1	1	1	0	1	0	1	0	1	1	0	0	1	0	0	0	1	0	1	1	0	0	1	1	1	1	0	0	1	0	1	0	0	0	0	1	0	0
1	0	1	0	0	0	0	1	1	1	0	1	1	0	1	0	1	0	1	0	0	1	1	1	0	1	0	0	1	1	0	1	1	0	0	0	1	1	1	0	1	1	1	0	1	0	1	1	0	0
1	0	1	0	0	0	0	0	1	1	0	0	1	0	1	0	1	1	1	0	0	1	1	0	0	1	0	0	1	0	1	0	0	0	0	1	1	1	0	0	1	1	0	0	1	1	0	1	0	0
1	1	1	0	0	0	0	1	0	1	0	1	1	1	1	0	1	1	1	0	1	0	0	0	0	0	0	0	1	1	1	0	0	0	0	1	0	0	0	0	1	0	1	0	0	0	0	1	0	1
1	1	1	0	1	0	0	1	1	1	0	1	1	0	1	0	1	1	1	0	1	1	1	0	0	0	0	0	1	1	1	1	1	0	0	1	1	0	0	0	1	0	1	0	1	1	0	1	1	0
1	0	0	1	1	0	0	0	0	1	1	1	1	1	1	0	1	1	1	0	0	0	0	0	0	1	0	0	1	1	0	0	0	0	0	1	1	0	1	0	0	0	1	0	0	1	0	1	0	0
1	1	1	1	0	0	0	1	1	1	1	1	1	0	1	0	1	1	1	0	0	1	0	0	1	1	1	0	1	1	0	0	1	0	1	1	1	1	1	0	1	1	1	0	0	0	0	1	1	1
1	1	1	0	0	0	0	0	0	1	0	1	1	0	1	0	1	1	1	1	0	1	0	0	0	1	0	0	1	1	1	1	1	0	1	1	1	0	1	0	1	1	1	0	1	0	0	1	0	1
1	1	0	0	0	1	1	1	0	1	0	1	1	1	1	0	1	0	0	0	0	1	1	1	0	0	0	0	1	1	0	0	1	0	1	0	1	0	0	0	0	1	1	0	1	1	0	1	1	0
1	0	1	1	0	0	0	0	1	1	0	1	1	1	1	1	1	0	1	0	1	0	0	0	1	0	1	0	1	1	0	1	1	0	0	1	1	0	1	0	1	0	1	1	0	0	1	1	0	1
1	1	1	1	0	1	0	1	0	1	0	1	1	1	1	0	1	1	1	1	1	1	1	0	0	1	1	0	1	0	1	1	0	0	0	1	1	1	1	0	1	1	1	0	1	0	1	1	1	0
1	1	1	0	0	0	0	1	0	1	0	1	1	0	1	0	1	1	1	0	1	1	0	1	0	0	0	0	0	0	1	1	1	0	0	1	1	0	1	0	1	1	0	1	1	1	0	1	0	1
1	1	1	0	0	1	0	1	0	1	1	1	1	1	1	1	1	1	1	0	1	0	1	0	0	1	0	0	1	0	1	1	1	0	0	1	1	1	0	0	1	0	1	0	1	0	1	1	0	0
1	1	1	0	0	0	1	1	0	1	0	1	1	0	1	0	1	0	0	1	0	0	0	1	1	1	0	0	1	1	0	0	0	0	1	1	1	0	0	0	1	1	1	0	0	0	0	1	1	0
1	1	1	0	0	0	1	1	1	1	0	1	1	1	1	0	1	1	1	0	0	1	0	0	0	0	0	1	1	1	1	1	1	0	0	1	1	0	1	0	1	1	1	1	0	1	1	1	0	0
1	1	1	0	1	1	0	1	0	0	0	1	0	1	1	0	1	1	1	0	0	1	1	0	1	1	0	0	1	1	1	1	1	0	1	1	1	0	1	1	1	1	1	1	1	0	0	1	0	0
1	1	1	0	1	0	1	0	0	1	0	1	1	1	1	1	1	1	1	0	0	0	0	1	0	1	1	0	1	1	1	1	0	0	1	1	1	0	1	0	1	0	1	1	1	0	0	1	0	0
1	1	1	1	0	0	0	1	1	1	1	1	1	1	1	0	1	1	1	1	1	1	1	0	0	1	1	0	1	1	1	1	1	0	1	1	1	1	1	0	1	1	1	0	1	1	0	1	0	1
1	1	1	1	1	0	0	1	1	1	1	1	1	1	1	1	1	1	1	0	1	1	1	0	1	1	0	0	1	1	1	1	1	1	1	1	1	1	1	0	1	1	1	1	1	1	1	1	1	1
0	0	0	0	0	0	0	1	0	0	0	1	0	0	0	0	0	0	0	0	1	0	0	0	0	0	0	0	0	1	0	1	0	0	1	0	1	0	1	0	0	0	0	1	0	0	0	1	1	1
1	1	1	1	1	1	1	1	1	1	1	1	1	1	1	1	1	1	1	0	0	1	0	1	0	1	1	0	1	1	1	1	1	1	1	1	1	1	1	0	1	1	1	1	1	1	1	1	1	1
1	0	1	1	0	0	0	1	0	1	0	1	1	1	1	0	1	0	1	0	1	0	0	0	1	0	0	1	1	1	1	1	0	0	1	1	1	1	1	0	1	1	1	0	1	1	0	1	0	1
1	0	1	1	1	0	0	1	0	0	0	1	1	0	1	0	1	1	1	0	0	1	0	1	0	0	0	0	0	0	0	0	1	0	0	1	1	0	1	0	1	0	1	0	0	0	0	1	0	0
1	0	0	0	0	0	0	0	0	1	0	1	1	1	0	0	1	0	1	1	1	0	0	0	0	1	0	0	0	1	0	0	0	0	0	1	0	1	0	0	0	0	1	0	0	0	1	1	1	1
1	1	1	1	1	0	1	1	1	1	1	1	1	1	1	1	1	0	1	0	1	1	1	0	1	1	1	0	1	1	1	1	1	0	1	1	1	1	1	0	1	1	1	0	1	1	0	1	1	0
0	0	0	0	0	0	0	0	0	1	0	0	1	0	1	1	1	1	0	1	0	0	0	0	0	0	0	0	1	1	0	0	0	0	0	1	1	0	0	0	0	0	1	0	1	0	0	1	0	0
1	1	1	0	0	0	0	1	1	1	0	1	1	0	1	0	1	1	1	1	1	0	1	0	0	1	0	0	1	0	1	1	0	0	1	1	1	1	0	0	1	0	1	0	1	0	0	1	0	1
1	0	1	0	1	0	0	0	0	1	0	1	1	0	1	0	1	1	1	0	1	1	0	0	1	0	0	0	1	1	1	1	0	0	1	1	1	1	0	0	1	1	1	0	0	1	0	1	0	0
1	1	1	1	1	0	1	1	1	1	1	1	1	1	1	1	1	1	1	0	1	1	0	1	1	1	0	0	1	1	1	1	1	0	0	1	1	1	1	0	1	1	1	1	1	1	1	1	1	0
1	1	0	0	0	1	0	1	0	0	0	1	1	0	1	0	1	1	1	0	0	1	0	1	0	1	1	0	0	0	1	0	0	1	1	1	1	1	1	0	0	1	1	0	0	0	1	1	0	0
1	1	1	1	0	1	0	1	1	1	1	1	1	1	1	1	1	1	1	0	1	1	0	1	0	1	1	0	1	1	1	1	1	0	1	1	1	1	1	0	1	1	1	1	1	1	0	1	0	0
1	1	1	0	0	1	0	0	0	1	1	1	1	1	1	1	1	1	1	0	1	0	0	0	1	1	0	0	1	1	1	1	1	1	1	1	1	1	0	0	1	1	1	0	1	0	1	1	0	0
1	0	0	0	0	1	0	1	0	1	0	1	1	0	1	0	1	1	1	0	0	0	0	0	0	1	0	0	1	1	1	1	0	0	0	1	1	1	0	0	1	0	1	0	0	1	0	1	1	0
1	1	1	1	1	1	1	1	1	1	1	1	1	1	1	1	1	1	1	1	1	1	0	0	0	1	1	1	1	1	1	1	1	1	1	1	1	0	1	0	1	1	1	1	1	1	1	1	0	1
1	0	0	0	0	0	0	1	0	1	0	1	0	0	1	1	1	1	0	0	1	1	1	0	1	0	0	0	1	0	0	0	0	1	0	1	1	0	0	0	0	0	1	0	0	1	0	0	0	0
1	1	1	1	1	1	1	1	1	1	1	1	1	1	1	0	1	1	1	0	1	1	1	1	1	1	1	0	1	1	1	1	1	1	1	1	1	0	1	0	1	1	1	1	1	1	1	1	1	0
1	0	1	0	0	0	0	1	0	1	0	1	1	1	1	0	0	0	1	1	0	1	0	0	0	0	0	0	1	0	0	0	0	0	0	1	1	0	1	0	1	1	1	1	1	1	1	1	1	0
1	1	1	1	1	1	1	1	1	1	1	1	1	1	1	1	1	1	1	1	1	1	1	1	1	1	1	1	1	1	1	1	1	1	1	1	1	1	1	1	1	1	1	1	1	1	1	1	1	1
1	0	1	0	0	0	0	0	1	1	1	1	1	0	1	0	1	0	1	0	0	0	1	0	0	0	0	0	1	0	0	0	0	0	0	1	1	0	0	0	0	0	1	0	1	0	1	1	0	1
1	1	1	1	0	1	0	1	0	1	1	1	1	1	1	1	1	1	1	1	1	1	1	1	1	1	0	0	1	1	1	1	1	1	0	1	1	1	1	0	1	1	1	1	1	1	1	1	0	1
1	0	1	0	1	0	1	1	0	1	0	1	1	1	1	0	1	1	1	0	1	1	0	0	1	0	1	0	1	1	1	0	0	0	1	1	1	0	1	0	1	1	1	0	0	1	0	1	0	0
1	1	1	1	0	0	1	0	0	1	0	1	1	1	1	0	1	1	1	1	0	0	0	0	0	1	0	0	1	1	1	1	1	0	1	1	1	0	1	0	1	1	1	0	0	0	0	1	0	0
1	1	1	0	0	0	0	1	0	1	0	1	1	1	1	0	1	1	1	1	1	1	1	0	0	0	0	0	1	0	0	1	1	0	0	1	1	1	1	0	1	1	1	0	1	1	0	1	0	1
1	0	1	0	1	0	0	1	0	1	0	1	1	0	1	0	1	1	1	1	1	1	0	0	1	1	0	0	1	1	0	1	0	0	1	1	1	1	1	0	1	0	1	0	1	0	0	1	0	0
1	1	1	1	0	1	1	0	0	1	0	1	1	1	1	0	1	1	1	0	1	1	0	0	0	0	1	0	1	0	1	1	1	0	1	1	1	0	1	0	1	0	1	1	1	0	0	1	0	1
1	1	1	0	0	1	1	1	1	1	0	1	1	0	1	0	1	0	1	0	1	0	0	0	0	0	0	0	1	0	0	1	0	0	0	1	1	0	0	0	1	1	1	1	1	0	0	1	0	0
1	1	1	1	0	1	0	1	1	1	1	1	1	1	1	0	1	1	1	0	1	1	1	1	0	0	0	0	1	1	1	1	1	0	1	1	1	1	1	1	1	1	1	0	1	0	1	1	1	1
1	1	1	0	0	1	0	1	1	0	0	1	1	1	1	0	1	1	1	0	1	1	1	0	0	1	0	0	1	1	0	0	1	0	0	0	1	0	0	0	1	1	1	0	1	0	0	1	0	0
1	1	0	0	0	0	0	1	0	1	0	1	1	1	1	0	1	1	1	1	0	1	0	0	1	0	1	0	0	1	1	1	1	0	0	1	1	1	1	0	1	0	1	1	1	1	1	1	0	0
1	1	1	1	0	1	0	1	1	1	1	1	1	1	1	1	1	0	1	0	0	1	0	1	0	0	0	0	1	1	1	1	1	0	1	1	1	0	1	1	1	1	1	1	1	0	0	1	0	0
1	1	1	1	0	1	0	1	1	1	1	1	1	1	1	1	1	1	1	0	0	0	1	1	1	0	1	1	1	0	1	1	1	0	0	1	1	1	0	0	1	1	1	1	1	0	0	1	1	0
1	1	1	1	0	0	0	1	0	1	0	1	1	1	1	1	1	1	1	1	0	1	0	1	0	1	0	0	1	1	0	1	0	0	1	1	1	1	1	0	1	0	1	1	1	1	1	1	1	0
1	1	1	1	1	0	1	1	1	1	1	1	1	1	1	1	1	1	1	1	1	1	1	0	1	1	1	0	1	1	1	1	1	0	1	1	1	1	1	1	1	1	1	0	1	1	1	1	1	0
0	0	0	0	0	0	0	0	0	1	0	0	1	0	0	0	0	0	0	1	0	0	0	0	0	0	0	0	0	1	0	0	0	0	0	0	0	1	1	0	0	0	1	0	0	0	0	0	1	0
1	1	1	1	1	0	0	1	1	1	1	1	1	1	1	0	1	1	1	0	0	1	0	0	0	1	1	1	1	1	0	1	1	1	1	1	1	1	1	0	1	1	1	1	1	1	1	1	1	0
1	1	1	1	0	0	1	1	1	1	1	1	1	1	1	0	1	1	1	0	0	0	0	1	0	1	1	0	1	1	1	0	1	0	1	1	1	1	1	0	1	1	1	1	1	1	1	1	0	1
1	1	1	0	0	0	0	1	1	1	0	1	1	0	1	1	1	0	1	0	1	0	0	0	0	1	0	0	1	1	0	1	1	0	0	1	1	0	1	0	1	0	1	0	1	0	1	1	0	1
0	0	1	0	0	0	0	0	0	1	0	1	0	0	1	0	1	1	1	0	1	0	1	0	0	1	1	0	0	1	0	0	0	0	0	1	1	0	1	0	0	0	0	0	0	0	1	1	0	1
1	0	1	0	0	0	0	1	0	1	0	1	1	1	1	0	1	0	1	0	1	0	1	0	0	0	0	0	1	1	1	1	1	0	0	1	1	1	0	0	1	0	1	0	1	0	1	1	0	0
1	1	1	1	0	1	0	1	1	1	1	1	1	1	1	1	1	1	1	1	0	1	1	0	0	0	1	1	1	1	1	1	1	0	1	1	1	1	0	0	1	0	1	1	1	1	1	1	0	0
1	1	1	1	1	0	0	1	1	1	1	1	1	1	1	0	1	1	1	1	1	0	1	1	1	1	0	0	1	1	0	1	1	1	0	1	1	1	1	1	1	1	1	1	1	1	1	1	0	0
1	1	1	1	0	0	1	1	0	1	1	1	1	1	1	1	1	1	1	0	1	1	0	0	1	0	0	0	1	1	1	1	1	0	1	1	1	1	1	0	1	1	1	1	1	1	1	1	0	0
1	1	1	1	0	1	1	1	0	1	1	1	1	1	1	1	1	1	1	0	0	1	1	0	0	1	1	1	1	1	1	1	1	1	1	1	1	1	0	0	1	1	1	1	1	1	0	1	1	1
1	1	1	1	0	0	0	1	0	1	0	0	1	0	1	0	1	0	1	0	0	0	0	1	0	0	0	0	1	1	0	1	1	0	1	1	1	0	0	0	0	1	1	0	1	0	1	1	0	0
1	1	1	1	1	0	1	1	1	1	1	1	1	0	1	0	1	1	1	0	0	1	0	0	0	1	1	0	1	1	1	1	0	0	1	1	1	1	1	0	1	1	1	1	1	1	1	1	0	1
1	1	1	1	1	1	1	1	1	1	1	1	1	1	1	1	1	1	1	1	1	1	1	1	1	1	1	1	1	1	1	1	1	1	1	1	1	1	1	1	1	1	1	0	1	1	1	1	1	1
1	1	1	1	1	0	1	1	1	1	1	1	1	1	1	1	1	1	1	1	1	1	1	1	1	1	1	0	1	1	1	1	1	1	0	1	1	1	1	1	1	1	1	1	1	1	1	1	1	1
1	1	1	0	0	0	1	0	1	0	0	1	1	0	1	0	0	1	1	0	0	1	0	0	0	1	0	0	1	0	1	0	0	1	0	1	1	1	1	0	1	0	1	1	1	0	0	1	0	0
1	1	0	1	0	0	0	1	0	1	0	1	1	0	1	0	1	0	1	0	0	1	0	1	0	1	0	0	1	1	1	0	1	0	0	1	1	0	1	0	1	0	1	1	1	0	0	1	0	1
1	1	1	0	0	1	1	1	1	1	0	1	1	1	1	0	1	1	1	1	0	1	0	1	1	1	1	0	1	1	1	1	1	0	0	1	1	0	1	0	1	1	1	1	1	1	1	1	0	1
1	0	0	0	0	0	0	0	0	1	0	1	1	0	1	1	1	1	1	0	0	1	0	0	0	0	0	0	0	1	0	0	0	0	0	1	1	1	1	0	1	0	1	0	1	0	0	1	0	1
1	1	1	0	1	0	0	1	1	1	1	1	1	1	1	0	1	1	1	0	1	1	1	1	0	1	1	1	1	1	1	1	1	1	1	1	1	1	1	1	1	1	1	1	1	0	1	1	1	0
1	1	1	0	1	0	1	1	0	1	1	1	1	1	1	1	0	1	1	0	0	1	1	1	1	1	0	0	1	1	1	1	1	1	1	1	1	0	1	1	1	1	1	1	1	1	1	1	1	0
1	1	1	1	0	1	1	1	1	1	1	1	1	1	1	0	1	1	1	0	0	1	1	1	1	1	1	0	1	1	1	1	1	0	1	1	1	1	1	1	1	1	1	1	1	1	1	1	1	0
1	1	1	1	0	0	0	1	1	1	0	1	1	1	1	0	1	1	1	0	0	1	0	0	1	0	0	0	1	1	1	1	1	0	1	1	1	0	1	1	1	0	1	0	1	0	0	1	1	0
0	0	0	0	0	1	0	0	0	1	0	0	0	0	0	0	0	0	0	0	0	0	0	0	0	0	0	1	0	0	0	1	0	0	0	0	0	0	0	0	0	0	0	0	0	0	0	0	0	0
1	1	1	0	0	0	0	1	0	1	0	1	1	0	1	0	1	1	1	0	0	0	0	1	0	0	0	1	1	0	0	0	1	0	1	1	1	1	0	0	0	1	1	1	1	0	0	1	0	0
1	1	1	1	0	1	1	1	0	1	1	1	1	1	1	0	1	1	1	0	0	1	0	0	1	1	0	1	1	1	1	1	1	0	1	1	1	1	1	0	1	1	1	0	0	1	0	1	0	0
1	1	1	0	0	0	0	0	0	1	0	1	1	0	1	0	1	1	1	1	0	0	0	0	0	0	0	0	1	0	1	1	1	0	0	1	1	0	1	0	1	1	1	1	1	1	0	1	0	1
1	0	1	1	1	0	0	1	0	1	0	1	0	0	1	0	0	0	0	0	1	1	0	0	0	0	0	0	1	1	0	1	1	0	0	1	1	1	0	0	0	1	1	0	0	0	0	1	1	0
0	1	0	0	0	0	1	1	1	1	1	1	1	1	1	1	1	0	1	0	1	1	0	1	1	0	0	0	1	1	1	1	0	0	0	1	1	0	0	0	1	0	1	0	1	0	1	1	0	0
1	1	1	1	0	1	1	1	1	1	0	1	1	1	1	0	1	1	1	1	1	1	1	1	0	1	1	1	1	1	1	1	1	1	1	1	1	0	1	1	1	1	1	0	1	1	1	1	0	0
1	1	1	1	1	1	0	1	1	1	1	1	1	1	1	1	1	1	1	1	1	1	1	1	1	1	1	1	1	1	1	1	1	1	1	1	1	1	1	0	1	1	1	1	1	1	1	1	1	1
1	0	1	0	1	0	0	1	0	1	0	1	1	0	1	0	0	1	1	0	1	0	0	0	0	0	0	0	1	0	0	1	1	0	1	1	1	0	0	0	1	1	1	0	0	0	1	1	0	0
1	0	0	0	0	0	0	0	0	1	0	0	0	0	0	0	1	1	0	0	1	0	0	0	0	0	0	0	0	0	0	0	0	0	1	1	0	0	0	0	0	0	0	0	0	0	1	1	0	0
1	1	1	1	1	1	0	1	0	1	1	1	1	1	1	1	1	1	1	0	1	1	1	1	1	0	1	0	1	1	1	1	1	1	1	1	1	1	1	1	1	1	1	1	1	1	1	1	0	0
1	1	1	1	1	1	1	1	1	1	1	1	1	1	1	1	1	1	1	1	1	1	1	1	1	1	1	0	1	1	1	1	1	1	1	1	1	1	1	1	1	1	1	1	1	1	1	1	1	1
1	1	1	0	1	0	1	1	0	1	0	1	1	0	1	1	1	0	1	0	0	1	0	0	0	1	0	0	1	0	1	0	0	0	1	1	1	0	0	0	1	0	1	1	1	0	0	1	0	0
0	0	0	0	0	0	0	0	1	1	0	0	0	0	0	0	1	1	0	0	0	0	0	0	0	1	0	0	0	1	0	1	0	0	1	0	0	1	0	0	0	0	0	0	0	1	1	0	1	0
1	1	0	0	0	0	0	1	1	1	0	1	1	0	1	0	1	0	1	0	1	0	0	0	0	1	0	0	1	0	1	1	1	0	1	1	1	0	0	0	1	0	1	0	0	0	0	1	0	0
1	1	1	1	1	0	0	1	1	1	1	1	1	1	1	0	1	1	1	0	0	0	0	0	1	0	0	1	1	1	0	1	1	0	0	1	1	0	1	0	1	1	1	1	1	0	0	1	0	0
1	1	1	0	1	0	0	1	1	1	1	1	1	1	1	1	1	1	1	0	1	1	1	1	1	1	1	0	1	1	1	1	1	0	1	1	1	0	1	1	1	1	1	1	1	1	1	1	1	1
0	0	1	0	0	0	0	1	0	1	0	0	1	0	1	0	0	1	1	0	1	0	0	0	0	0	0	0	0	0	1	0	0	0	0	0	1	0	0	0	0	1	1	1	0	0	0	1	0	0
1	1	1	0	0	0	1	0	0	1	0	1	1	1	1	0	1	1	1	0	0	1	0	0	1	1	0	0	1	1	1	0	1	0	0	1	1	1	1	0	1	1	1	0	1	1	1	1	0	0
1	1	1	0	1	0	1	1	0	1	0	1	1	0	1	1	1	0	1	0	0	1	0	0	1	1	0	0	1	1	0	1	1	0	1	1	1	1	1	0	1	0	1	0	1	1	1	1	1	1
1	1	1	0	0	0	0	0	0	1	0	1	1	1	1	1	1	1	1	0	1	1	1	0	1	0	0	0	0	1	0	1	1	0	0	1	1	0	0	0	1	1	1	1	1	0	1	1	0	1
1	1	1	1	1	1	1	1	1	1	1	1	1	1	1	1	1	1	1	1	1	1	1	1	1	1	1	1	1	1	1	1	1	1	1	1	1	1	1	1	1	1	1	1	1	1	1	1	1	1
1	1	1	1	0	1	0	1	0	1	1	1	1	1	1	0	1	1	1	0	0	1	1	1	1	0	1	1	1	1	1	1	1	0	0	1	1	0	1	1	1	1	1	1	1	0	1	1	1	1
1	1	1	0	0	0	0	1	1	1	1	1	1	1	1	0	1	0	1	0	1	0	1	1	0	0	0	0	1	1	1	1	0	0	1	1	1	1	1	0	1	1	1	0	1	0	0	1	0	1
1	1	1	0	0	0	1	1	1	1	1	1	1	1	1	0	1	1	1	0	1	1	0	0	1	1	0	0	1	1	1	1	1	0	1	1	1	0	1	0	1	1	1	0	1	1	1	1	0	1
1	1	1	1	1	1	1	1	1	1	1	1	1	1	1	1	1	1	1	1	1	1	0	1	1	1	1	0	1	1	1	1	1	1	1	1	1	1	1	1	1	1	1	1	1	1	1	1	1	1
0	0	1	0	1	0	0	1	1	1	0	0	0	0	0	0	1	0	0	0	0	0	0	1	0	0	1	0	1	1	0	1	0	0	0	1	1	0	1	0	0	1	0	1	0	1	1	0	0	1
1	1	0	1	1	0	1	1	1	1	1	1	1	1	1	1	1	1	1	1	0	1	1	1	1	0	1	0	1	1	1	1	1	0	1	1	1	0	1	0	1	1	1	1	1	1	1	1	1	1
1	1	1	1	0	0	0	1	0	1	1	1	1	1	1	0	1	1	1	0	1	1	0	1	1	1	1	1	1	1	1	1	1	0	1	1	1	1	1	0	1	1	1	0	1	1	1	1	0	0
0	0	0	0	0	1	0	0	0	1	0	1	1	0	1	0	1	0	0	1	0	0	0	0	0	0	1	0	0	1	0	1	0	1	0	1	1	0	1	0	0	0	1	1	0	0	1	1	0	1
1	0	1	0	0	0	0	1	0	1	0	1	1	0	1	0	1	1	1	0	1	0	0	0	1	0	0	0	1	0	0	1	0	0	1	1	1	0	0	0	0	0	1	0	1	0	1	1	0	1
1	1	1	1	0	0	1	0	1	1	1	1	1	1	1	1	1	1	1	0	1	0	0	0	1	0	1	0	1	1	1	1	1	0	1	0	1	1	0	0	1	1	1	1	1	1	0	1	0	0
1	1	1	1	0	0	1	0	1	0	1	1	1	0	1	1	1	1	1	0	0	1	0	0	0	0	0	0	1	1	0	0	1	0	0	1	1	0	1	0	0	0	1	0	1	1	0	1	0	0
1	1	0	0	0	0	0	0	0	1	0	1	1	0	1	1	1	0	1	0	1	1	0	0	0	0	0	0	1	0	1	0	1	0	0	1	1	0	0	0	0	1	1	0	1	0	1	1	0	0
1	0	0	0	0	0	0	0	0	0	1	0	0	0	0	0	0	0	0	1	1	1	0	1	0	0	0	0	0	0	0	0	0	0	1	0	1	1	0	0	0	0	0	0	0	0	0	0	0	1
0	0	0	0	0	0	0	0	0	1	0	0	0	0	0	1	0	0	0	0	0	0	0	0	0	0	0	0	0	0	0	0	0	0	1	0	1	1	0	0	0	0	0	0	0	0	0	0	0	0
1	0	1	0	0	0	0	1	0	1	0	1	1	1	1	1	1	1	1	0	0	0	1	0	0	1	0	0	1	0	0	1	0	0	0	1	1	0	1	0	1	0	1	0	0	0	0	1	0	0
1	0	1	0	0	0	0	1	1	1	0	1	1	1	1	0	1	0	1	1	0	1	0	1	0	0	0	1	1	1	1	1	0	0	1	1	1	1	0	0	1	1	1	0	1	0	0	1	0	0
0	0	1	0	0	0	0	0	0	1	0	1	1	0	1	0	0	1	0	0	0	0	0	0	0	0	0	0	1	1	0	0	1	0	0	0	1	0	1	0	0	0	0	0	0	0	1	1	1	0
1	1	0	0	0	0	0	1	1	1	0	1	1	1	1	0	1	0	1	0	0	1	1	0	1	1	0	0	0	0	1	0	0	0	0	1	1	0	0	0	1	1	1	1	1	0	1	1	0	0
1	0	1	0	0	0	0	1	0	1	0	1	1	0	1	0	1	1	0	0	0	0	1	1	1	1	0	0	1	0	0	0	0	0	0	1	1	0	0	0	0	0	0	1	1	0	0	1	0	0
0	1	1	0	0	1	0	1	1	1	0	1	1	1	1	0	1	1	1	1	0	0	0	0	0	0	0	0	1	0	0	1	0	0	0	1	0	0	0	0	1	0	1	1	0	0	0	1	0	0
1	1	1	0	1	0	0	1	1	1	0	1	1	0	1	0	1	1	1	0	0	1	1	0	1	1	1	0	1	0	1	0	1	0	0	0	1	0	1	1	1	1	1	1	1	1	0	1	0	1
0	1	0	0	0	0	0	0	1	0	0	0	1	0	0	0	0	1	0	0	0	0	0	0	0	1	0	0	1	0	0	0	1	0	0	1	0	0	0	0	0	0	0	0	0	0	0	1	0	0
1	0	1	0	1	0	1	0	0	1	0	1	1	0	1	0	1	1	1	0	0	1	1	0	1	1	0	0	0	1	1	1	0	0	1	1	1	0	0	0	1	0	1	0	1	0	1	1	0	0
1	1	1	1	1	0	1	1	1	1	1	1	1	1	1	0	1	0	1	1	0	1	1	0	0	1	1	0	1	1	1	1	1	1	0	1	1	0	1	0	1	1	1	1	1	1	1	1	0	0
1	1	1	0	0	0	0	1	1	1	0	1	1	0	1	0	1	0	0	0	1	0	0	0	0	0	1	0	1	1	1	1	0	0	0	1	1	1	1	0	1	0	1	1	1	0	0	1	0	1
1	0	1	0	0	1	0	1	0	1	0	1	0	0	1	0	1	1	1	0	0	1	0	0	0	0	0	1	1	0	0	1	0	0	1	1	1	1	1	0	1	1	0	0	0	1	0	1	1	0
1	1	1	1	1	0	0	1	1	1	1	1	1	1	1	1	1	0	1	0	1	0	0	1	1	1	0	0	1	1	1	1	1	0	1	1	1	0	1	0	1	1	1	0	1	1	1	1	0	1
1	1	1	0	0	0	0	1	1	1	0	1	1	1	1	0	1	1	1	0	0	0	1	0	0	0	0	0	1	0	1	0	1	0	1	1	1	1	0	0	1	1	1	1	1	1	1	1	1	1
1	0	0	0	0	0	0	0	0	0	1	1	0	0	1	0	0	0	0	0	0	0	1	0	0	0	0	0	0	1	1	1	0	1	0	1	0	0	1	0	0	0	0	0	0	0	0	0	1	1
1	1	1	0	1	0	1	1	1	1	0	1	1	0	1	0	1	1	1	0	0	1	0	0	0	1	0	0	1	0	0	1	1	0	0	1	1	0	1	0	1	1	1	1	1	0	0	1	0	1
1	1	1	0	1	1	1	1	1	1	1	1	1	1	1	0	1	1	1	0	1	1	1	0	1	0	1	0	1	1	1	0	1	0	1	1	1	1	1	0	1	0	1	0	1	1	1	1	1	0
1	1	1	0	0	0	1	1	1	1	1	1	1	1	1	0	1	0	1	0	1	1	1	1	1	1	1	1	1	1	0	1	1	0	1	1	1	1	1	0	1	1	1	1	1	1	1	1	1	1
1	1	1	0	1	0	0	1	1	1	1	1	1	1	1	1	1	1	1	1	1	1	0	0	1	0	0	0	1	1	0	1	0	0	1	1	1	1	0	0	1	0	1	0	1	1	1	1	0	1
1	1	1	1	0	1	1	1	1	1	1	1	1	1	1	0	1	1	1	1	1	1	1	1	1	1	1	1	1	1	1	1	1	0	1	1	1	1	1	0	1	1	1	1	1	1	1	1	0	1
1	1	0	0	0	0	1	1	0	1	0	1	0	0	1	0	1	1	1	1	0	0	0	1	0	0	1	0	1	0	0	0	0	0	1	1	1	0	0	0	1	0	1	1	0	1	0	1	0	0
1	0	0	1	0	0	0	1	1	1	0	1	1	0	1	0	1	0	0	0	0	0	0	0	0	0	0	0	1	0	0	0	0	0	0	1	1	1	0	0	0	1	1	0	1	0	1	1	0	0
1	1	0	0	0	0	1	1	0	1	0	1	1	0	1	1	1	1	1	0	1	0	0	0	0	0	0	0	1	0	1	0	0	1	0	1	1	0	0	0	1	0	1	0	0	0	0	1	1	0
1	0	0	0	1	0	0	1	0	1	0	1	1	0	1	1	1	0	1	0	0	1	0	1	0	0	0	1	1	1	1	0	0	0	0	1	1	1	0	0	1	0	1	0	1	0	0	1	0	0
1	0	0	0	0	0	0	0	1	1	0	1	1	0	0	0	0	0	1	0	0	0	0	0	0	0	0	0	1	0	0	0	0	0	1	1	1	0	0	0	0	0	1	0	0	0	0	1	0	0
1	1	1	0	0	1	0	1	0	1	0	1	1	1	1	1	1	0	0	1	0	1	1	1	0	0	0	0	1	1	0	0	0	0	0	1	1	1	1	0	0	0	1	0	1	1	1	1	0	0
1	1	1	1	1	1	1	1	1	1	1	1	1	1	1	1	1	1	1	0	1	1	1	1	1	1	1	0	1	1	1	1	1	1	1	1	1	1	1	1	1	1	1	1	1	1	1	1	0	1
1	1	1	0	0	0	0	1	1	1	0	1	1	0	1	0	1	1	1	0	0	1	0	0	0	0	1	0	1	0	1	1	0	0	1	1	1	0	1	0	1	0	1	0	1	1	0	1	1	0
1	1	1	1	0	0	1	1	1	1	1	1	1	1	1	1	1	1	1	0	1	1	1	1	1	1	0	1	1	1	1	1	1	0	0	1	1	1	0	0	1	1	1	1	1	1	1	1	1	0
1	1	1	0	1	1	0	1	1	1	1	1	1	0	1	0	0	0	1	0	1	1	0	1	0	0	0	0	1	1	0	0	0	1	0	1	1	0	0	0	1	0	0	0	0	1	0	0	0	0
1	1	1	1	1	0	0	1	0	1	0	1	1	1	1	0	1	1	1	0	1	1	1	0	0	0	0	0	1	0	1	1	1	0	1	1	1	1	0	0	1	1	1	0	1	0	1	1	0	0
0	1	1	0	0	1	0	1	1	0	0	1	0	1	1	0	0	0	0	0	0	1	1	1	1	0	0	0	1	0	0	0	0	0	1	1	1	0	1	0	0	1	0	0	1	0	0	1	0	0
1	1	1	1	1	0	1	1	1	1	1	1	1	1	1	1	1	1	1	1	1	1	1	1	1	1	1	1	1	1	0	1	1	0	1	1	1	1	1	0	1	1	1	1	1	1	1	1	0	1
1	0	1	0	0	1	0	1	0	1	0	0	0	0	0	0	1	0	0	1	0	0	0	0	0	0	0	0	1	0	1	1	0	0	0	0	0	1	0	0	0	0	1	0	0	0	0	1	0	0
1	1	0	0	1	0	0	0	1	1	0	1	0	0	0	0	1	0	0	0	0	1	0	0	0	0	0	0	0	0	0	1	0	0	0	1	1	1	0	0	0	1	0	1	0	0	0	1	0	1
1	1	1	1	1	1	1	1	1	1	1	1	1	1	1	1	1	1	1	1	1	1	1	1	1	1	1	0	1	1	1	1	1	0	1	1	1	1	1	1	1	1	1	1	1	1	1	1	1	1
0	0	1	0	0	0	0	0	1	0	0	1	1	0	0	0	0	0	0	1	0	0	0	0	0	0	0	0	0	0	0	1	0	0	1	1	1	1	0	0	0	0	0	0	0	1	0	1	0	0
0	1	0	0	0	0	0	1	1	1	0	1	0	0	1	0	1	0	0	0	0	1	0	0	0	1	0	0	0	1	0	0	0	0	1	1	1	0	1	0	0	1	1	0	1	1	0	1	1	1
0	0	0	0	0	0	0	0	0	1	0	1	0	0	0	1	1	0	0	0	0	1	1	0	0	0	0	1	1	0	0	1	0	0	0	0	1	0	0	0	0	0	0	0	0	0	1	1	0	0
1	1	1	0	0	0	0	1	0	1	1	1	1	1	1	0	1	1	1	1	1	0	1	0	0	0	1	0	1	1	0	0	0	0	1	1	1	1	1	0	1	0	1	1	1	1	1	1	1	0
0	0	0	0	0	0	0	0	0	0	0	1	1	0	1	0	1	0	0	0	0	1	0	1	0	0	0	0	0	0	1	1	0	0	0	0	1	0	0	0	0	0	1	0	0	1	0	1	1	0
0	0	0	0	0	0	0	1	0	1	0	0	0	0	0	1	0	0	0	1	0	1	0	0	1	0	0	0	0	0	0	1	1	0	0	1	1	0	0	0	0	0	0	0	0	0	0	0	0	0
1	1	1	0	0	0	0	0	0	1	1	1	1	1	1	0	1	1	1	0	1	1	0	1	0	1	1	1	1	1	1	1	0	0	1	1	1	1	1	1	1	1	1	0	1	1	1	1	0	0
0	1	1	0	1	0	0	1	1	1	0	1	1	1	1	0	1	1	1	0	1	0	1	1	0	0	0	0	1	0	1	0	1	0	1	1	1	0	0	0	1	0	1	0	0	1	0	1	1	1
1	1	1	1	0	0	0	0	1	1	1	1	1	1	1	0	1	1	1	0	0	1	1	0	0	0	0	0	1	1	1	1	0	0	0	1	1	0	0	0	1	0	1	0	1	0	0	1	0	1
1	1	1	1	0	0	0	1	1	1	0	1	1	1	1	0	1	0	1	0	1	1	0	0	1	1	1	0	1	0	0	0	1	0	0	1	1	1	0	0	1	0	1	0	1	1	0	1	0	0
1	1	1	0	0	0	0	1	0	0	0	1	1	0	1	0	1	1	1	0	1	1	0	0	0	1	0	0	1	1	1	1	1	0	0	1	1	0	0	0	1	1	1	0	1	0	0	1	0	0
1	1	1	1	1	1	0	1	1	1	1	1	1	1	1	1	1	1	1	0	1	1	1	0	1	0	0	0	1	1	1	1	1	1	1	1	1	0	1	0	1	1	1	1	1	1	1	1	0	0
0	0	1	0	0	0	1	0	1	0	0	0	0	0	1	1	1	0	0	1	0	1	0	0	1	1	0	0	0	0	0	1	0	0	0	0	1	0	1	0	0	1	0	0	0	1	0	1	0	0
1	1	1	1	1	1	1	1	1	1	1	1	1	1	1	1	1	1	1	1	1	1	1	1	1	1	1	1	1	1	1	1	1	1	1	1	1	1	1	1	1	1	1	1	1	1	1	1	1	1
1	1	1	1	0	0	0	1	0	1	0	1	1	0	1	1	1	1	1	1	0	1	1	0	1	0	0	0	1	1	1	1	0	0	0	1	1	0	1	1	1	1	1	1	1	1	1	1	1	0
1	1	1	1	0	0	0	1	1	1	1	1	1	1	1	0	1	1	1	1	1	1	1	1	1	1	0	0	1	1	1	1	1	0	0	1	1	1	1	0	1	0	1	1	1	1	0	1	0	0
0	0	0	0	1	0	0	1	0	0	0	0	0	0	0	0	0	0	0	1	1	0	0	0	0	0	0	0	0	0	0	1	1	0	1	0	0	1	0	0	0	0	0	0	0	1	1	1	1	0
1	0	1	0	0	0	0	0	1	1	0	1	1	1	1	0	1	1	1	0	0	0	0	0	0	1	1	0	1	1	0	1	1	0	0	1	1	1	1	0	1	0	1	1	1	1	0	1	0	1
1	0	1	0	0	0	0	1	0	1	0	1	1	1	1	0	1	1	1	0	0	1	0	1	0	0	0	1	1	1	1	1	1	0	1	1	1	0	0	0	1	0	1	0	1	1	1	1	0	1
1	1	1	0	0	1	0	0	1	0	0	1	0	0	1	0	1	0	1	0	0	0	0	0	0	0	0	0	1	1	0	0	0	0	1	1	1	1	0	0	0	0	1	0	0	0	0	1	0	0
1	1	1	0	1	1	0	1	1	1	0	1	1	1	1	0	1	1	1	0	1	1	0	1	1	1	1	0	1	1	1	1	1	1	1	1	1	1	1	0	1	1	1	1	1	0	0	1	0	0
1	1	1	0	0	1	0	1	0	1	0	1	1	0	1	0	1	1	1	0	0	1	1	0	0	1	0	0	1	1	1	1	1	0	0	1	1	0	1	0	1	0	1	0	1	0	0	1	0	0
1	1	1	1	1	1	1	1	1	1	1	1	1	1	1	1	1	1	1	0	1	1	1	0	1	1	1	0	1	1	1	1	1	1	0	1	1	1	1	1	1	1	1	1	1	1	0	1	1	0
1	1	1	0	0	0	0	1	1	0	0	1	1	1	1	1	1	1	1	1	1	1	1	1	1	0	1	1	1	0	1	1	1	0	0	1	1	0	1	0	1	1	1	1	1	1	1	1	0	0
1	1	1	0	0	0	0	1	0	0	0	1	1	1	1	0	1	0	1	0	0	0	1	1	0	0	0	1	1	0	1	1	1	0	0	1	1	0	0	0	1	1	1	1	1	0	1	1	0	0
1	1	0	0	1	0	0	1	0	1	1	1	1	1	1	1	1	1	1	0	1	0	1	0	0	1	0	0	1	0	0	1	1	0	0	1	1	1	0	0	1	1	1	1	1	1	1	1	1	0
1	1	0	0	1	0	0	0	0	1	0	1	0	0	1	0	1	1	1	0	0	1	0	0	0	0	0	0	1	0	0	0	1	0	1	1	1	0	1	0	0	0	1	1	1	1	0	1	0	0
1	1	1	1	1	0	0	1	1	1	1	1	1	1	1	1	1	1	1	0	1	1	1	1	1	1	0	0	1	1	1	1	1	1	0	1	1	1	1	0	1	1	1	1	1	0	1	1	1	0
1	1	1	0	1	1	0	1	1	1	0	1	1	1	1	1	1	1	1	0	0	1	0	1	0	1	1	0	1	1	1	1	1	1	0	1	1	1	1	0	1	1	1	0	1	1	1	1	0	0
1	0	0	0	0	0	0	0	0	1	0	0	1	0	0	1	1	0	0	0	0	0	0	0	0	0	0	0	0	0	1	0	0	0	1	1	0	0	0	0	0	0	1	0	0	0	0	0	1	1
1	1	1	0	1	0	1	1	0	1	0	1	1	1	1	0	1	1	1	0	1	0	0	1	1	1	1	0	1	1	1	1	1	0	1	1	1	1	0	1	1	1	1	1	1	0	0	1	1	1
1	1	1	1	0	0	0	1	1	0	0	1	1	1	1	0	1	1	1	0	0	0	0	0	0	1	1	0	1	1	1	1	0	1	0	1	1	0	1	0	1	0	1	0	0	0	1	1	0	0
1	1	1	1	1	1	1	1	1	1	1	1	1	1	1	0	1	1	1	0	1	1	0	1	1	1	1	0	1	1	1	1	1	1	1	1	1	1	1	0	1	1	1	1	1	1	1	1	1	1
1	1	1	1	0	0	1	1	0	1	0	1	1	1	1	0	1	1	1	0	0	1	0	0	0	1	0	0	1	1	1	0	0	0	1	1	1	0	1	0	1	0	1	0	1	1	0	1	1	0
1	1	1	1	1	1	1	1	1	1	1	1	1	1	1	1	1	1	1	0	1	1	1	1	1	1	1	1	1	1	1	1	1	0	1	1	1	0	1	1	1	1	1	1	1	1	1	1	1	1
1	1	1	0	0	0	0	1	0	1	1	1	1	1	1	1	1	1	1	1	0	1	1	0	0	0	0	1	1	0	1	0	1	0	1	1	1	1	1	0	1	1	1	0	1	0	1	1	0	0
1	1	1	1	1	1	0	1	1	1	1	1	1	1	1	1	1	1	1	0	1	1	1	1	1	1	1	0	1	1	1	1	1	0	1	1	1	1	1	1	1	1	1	1	1	1	1	1	1	0
1	0	1	0	0	0	0	0	0	1	0	0	1	0	1	0	1	0	0	1	1	0	0	0	0	0	0	0	1	0	1	1	0	0	0	1	1	0	0	0	0	0	0	1	0	0	0	1	0	0
1	1	1	0	0	0	0	0	1	1	0	1	1	0	1	1	1	1	1	1	0	1	1	1	0	0	0	0	1	0	1	1	1	0	0	1	1	1	0	0	1	0	1	0	0	0	1	1	1	1
1	1	1	0	0	0	1	1	0	0	0	1	1	1	1	0	1	0	1	1	1	1	0	1	0	1	0	0	0	0	1	0	0	0	1	1	1	1	0	0	1	0	1	0	1	0	0	1	0	0
1	0	1	0	0	0	0	0	1	1	0	1	1	0	1	1	1	0	1	1	0	0	0	0	0	0	0	0	1	0	1	1	0	0	0	1	1	0	0	0	1	0	1	0	0	1	1	1	0	0
1	1	1	0	0	1	1	1	1	1	1	1	1	1	1	1	1	1	1	0	1	1	0	1	1	1	1	0	1	1	1	1	1	0	1	1	1	1	1	1	1	1	1	1	1	1	1	1	1	1
1	0	1	0	0	0	0	0	0	1	0	0	1	0	1	0	1	0	0	0	0	0	0	0	0	0	0	0	1	0	0	0	1	0	0	1	1	1	1	0	0	0	0	0	0	0	1	1	0	1
1	1	0	0	0	0	1	1	1	1	0	1	1	1	1	0	1	1	1	0	1	0	0	1	1	1	0	0	1	1	1	1	1	0	1	1	1	0	0	0	1	1	1	0	0	0	0	1	0	1
0	0	1	0	0	0	0	1	0	1	0	1	1	0	1	0	1	0	0	0	0	0	0	0	0	0	0	0	1	0	0	0	0	0	0	1	1	0	1	0	1	1	1	1	1	0	0	1	1	0
1	1	0	0	1	1	1	0	0	1	1	1	1	1	1	0	1	1	1	0	0	1	1	1	0	1	0	0	1	0	1	1	1	0	0	1	1	0	1	0	1	1	1	1	1	0	0	1	0	0
1	0	1	0	0	0	0	0	0	1	0	1	1	1	1	0	1	1	1	0	0	0	1	0	0	0	0	1	0	0	0	0	1	0	1	0	1	0	0	0	1	0	1	1	0	1	0	1	1	0
0	0	1	1	0	0	0	1	1	1	0	1	1	1	1	1	1	1	1	1	1	1	0	0	1	1	1	0	1	1	1	1	1	0	0	1	1	0	1	0	1	0	1	0	0	1	0	1	1	0
1	1	1	1	1	0	1	1	0	1	0	1	1	1	1	1	1	1	1	0	0	0	0	0	0	0	0	0	1	0	1	0	1	0	1	1	1	0	0	0	1	1	1	1	1	0	1	1	0	1
1	1	1	1	1	1	1	1	1	1	1	1	1	1	1	1	1	1	1	1	1	1	1	1	1	1	1	1	1	1	1	1	1	1	1	1	1	1	1	1	1	1	1	1	1	1	1	1	1	1
1	0	1	0	1	0	0	1	0	1	0	1	1	0	1	0	1	0	1	1	0	0	0	0	0	1	0	0	0	0	0	0	0	0	1	1	1	1	0	0	0	0	1	0	0	1	0	1	0	0
1	1	1	0	0	0	0	1	1	1	0	1	1	1	1	1	1	1	1	1	0	1	1	1	0	1	0	0	1	1	1	1	1	0	0	1	1	1	0	0	1	1	1	0	0	1	0	1	0	1
1	1	1	1	1	1	1	1	1	1	1	1	1	1	1	0	1	1	1	1	1	0	1	1	1	1	1	0	1	1	1	1	1	0	1	1	1	1	1	1	1	1	1	1	1	1	1	1	0	1
1	1	1	0	0	0	1	1	0	1	0	0	1	0	1	0	1	1	1	0	1	0	1	0	1	1	0	0	1	1	1	1	0	0	0	0	1	0	0	0	1	0	1	0	0	1	1	1	0	0
1	1	1	1	0	0	1	0	0	1	1	1	1	1	1	1	1	1	1	0	1	0	1	1	0	1	1	0	1	1	0	0	1	0	1	1	1	1	1	0	1	0	1	1	1	1	0	1	1	0
1	1	1	0	0	0	0	1	1	1	1	1	1	1	1	1	1	1	1	0	0	1	1	0	1	1	1	1	1	1	1	1	0	0	1	1	1	0	0	0	1	0	1	1	1	1	1	1	1	1
1	1	1	1	1	1	1	1	1	1	1	1	1	1	1	1	1	1	1	1	1	1	1	1	1	1	1	1	1	1	1	1	1	1	1	1	1	1	1	1	1	1	1	1	1	1	1	1	1	1
1	1	1	0	1	1	0	1	1	1	0	1	1	0	1	0	1	1	0	0	1	0	0	1	0	0	0	1	1	1	1	0	1	0	0	1	1	0	0	0	1	0	1	0	0	0	1	1	0	0
1	1	0	0	0	0	0	0	0	1	0	1	1	0	1	0	0	0	1	0	0	0	0	0	0	0	0	1	0	1	1	0	0	1	1	1	1	0	0	0	1	0	1	0	1	0	0	1	0	1
1	1	1	1	1	1	1	1	1	1	1	1	1	1	1	1	1	1	1	1	1	0	1	1	1	1	1	0	1	1	1	1	1	1	1	1	1	0	1	1	1	1	1	1	1	1	1	1	1	1
1	0	1	0	0	0	0	0	1	1	0	1	1	1	1	0	1	1	1	1	0	0	1	0	1	0	0	0	0	1	0	1	1	0	1	0	1	1	1	0	0	0	1	1	0	0	0	1	0	1
1	0	1	0	0	0	0	1	1	1	1	1	1	0	1	0	1	0	1	0	0	1	0	0	1	0	1	0	1	0	1	1	0	0	0	1	1	1	0	0	1	1	1	1	1	0	0	1	0	1
1	1	1	1	0	0	0	0	1	1	0	1	1	1	1	0	1	0	1	0	0	0	0	0	0	0	0	0	0	0	1	0	0	1	1	1	1	0	0	0	0	1	1	0	1	0	1	1	0	1
0	1	1	0	1	0	0	0	1	0	0	1	0	0	1	0	1	0	0	0	1	0	0	0	0	0	0	1	0	1	0	1	1	0	0	0	0	0	0	0	0	0	0	0	0	0	1	1	0	1
1	1	1	0	0	0	1	1	1	1	1	1	1	1	1	1	0	1	1	1	0	1	0	1	0	1	0	0	1	1	1	1	1	0	0	0	1	1	0	0	1	1	1	1	0	1	1	1	0	1
1	1	1	1	1	1	0	1	0	1	0	1	1	1	1	1	1	1	1	1	1	1	1	0	1	1	0	0	1	1	1	1	1	1	1	1	1	1	1	0	1	1	1	1	1	1	0	1	0	0
1	1	1	0	0	0	0	1	0	1	1	1	1	1	1	1	1	1	1	0	0	0	0	0	1	0	1	0	1	1	0	1	1	0	0	1	1	0	1	0	1	1	1	0	1	1	1	1	1	0
1	0	0	0	0	1	0	1	0	0	0	0	1	0	0	1	0	0	1	0	0	1	0	0	0	1	0	0	1	0	0	1	0	1	0	1	1	1	1	0	0	0	0	0	0	0	0	1	1	0
1	1	1	0	1	0	1	1	1	1	0	1	1	1	1	1	1	1	1	0	0	1	0	1	1	1	1	0	1	0	1	1	1	0	0	1	1	0	1	1	1	0	1	1	1	0	0	1	0	0
0	1	1	0	0	0	0	1	1	1	0	1	1	1	1	1	1	0	1	1	0	1	0	0	0	0	0	0	1	1	1	1	0	0	0	1	1	0	1	0	1	0	0	0	1	0	0	1	1	0
1	1	1	1	0	1	1	1	1	1	1	1	1	1	1	0	1	1	1	1	0	1	1	0	1	0	1	1	1	1	1	0	1	1	1	1	1	1	1	0	1	1	1	1	1	1	0	1	1	1
1	1	1	1	1	1	1	1	1	1	1	1	1	1	1	1	1	1	1	0	1	1	1	1	1	1	1	0	1	1	0	1	1	1	1	1	1	1	1	0	1	1	1	1	1	1	1	1	1	1
1	1	1	1	0	0	0	1	1	1	1	1	1	1	1	1	1	1	1	1	0	1	0	1	0	1	1	1	1	1	1	1	1	0	1	1	1	0	1	0	1	1	1	0	1	1	1	1	1	1
1	1	1	0	0	1	0	1	1	1	0	1	1	0	1	1	1	1	1	0	0	1	0	1	0	0	0	0	1	1	0	1	0	0	0	1	1	0	1	0	1	0	1	0	1	0	1	1	1	0
1	1	1	1	0	0	0	1	1	1	0	1	1	1	1	0	1	1	1	0	1	1	0	0	0	1	1	0	1	0	1	1	0	0	0	1	1	0	1	0	1	1	1	1	1	0	1	1	1	0
1	0	1	1	0	0	1	1	1	1	0	1	1	1	1	1	1	1	1	0	1	0	1	1	0	1	1	0	1	1	0	1	1	0	1	1	1	1	0	0	1	1	1	1	1	0	1	1	0	0
1	1	0	1	1	1	0	1	0	1	1	1	1	1	1	0	1	1	1	0	0	1	1	1	0	1	1	0	0	1	1	0	1	0	0	1	1	0	1	0	1	0	1	0	1	0	1	1	1	1
1	0	1	0	0	0	0	0	0	1	0	1	0	0	1	0	1	0	0	1	1	0	1	1	0	0	0	0	0	0	0	0	0	0	0	0	1	1	1	0	0	0	0	1	0	1	0	1	0	1
1	1	1	0	0	1	0	1	0	1	0	1	1	1	1	0	1	0	1	1	0	1	0	0	1	1	0	0	1	0	0	0	0	0	0	1	1	1	1	0	1	0	1	1	1	0	1	1	0	1
1	1	0	0	0	0	0	1	0	1	0	1	1	0	1	0	1	0	1	0	0	1	0	0	1	0	0	1	1	1	1	1	0	0	1	1	1	1	0	0	1	0	1	0	0	1	0	1	0	1
1	1	1	0	0	1	0	1	1	1	0	1	1	1	0	0	1	1	1	0	0	1	0	0	0	0	0	0	1	0	1	0	1	0	0	0	1	1	1	0	1	0	1	0	1	0	0	1	1	0
1	0	0	0	0	1	0	1	1	1	0	1	1	1	1	1	0	1	1	1	0	0	1	1	0	0	0	0	1	1	1	0	0	0	1	1	1	0	1	0	1	1	1	0	1	0	0	1	0	0
1	1	1	0	1	1	1	1	1	1	1	1	1	1	1	1	1	1	1	0	1	1	1	1	0	1	0	0	1	1	1	1	1	0	1	1	1	1	1	0	1	1	1	1	1	1	1	1	1	0
0	1	1	0	0	1	0	1	0	1	0	1	1	1	0	0	1	0	0	0	0	1	0	0	0	0	0	0	1	0	0	0	0	0	0	1	1	0	1	0	0	0	1	0	0	0	0	1	0	1
1	1	1	1	0	1	0	1	0	1	0	1	1	0	1	0	1	0	1	0	1	1	0	1	0	1	0	0	1	1	0	1	0	0	1	1	1	1	1	0	1	1	1	0	1	1	1	1	0	0
1	1	0	0	0	0	0	1	0	1	0	1	0	0	0	1	1	1	1	1	0	0	0	1	0	0	0	0	0	0	0	0	0	1	0	1	1	0	0	0	0	0	0	0	0	1	1	1	0	0
1	1	1	0	0	0	0	1	0	1	0	1	1	0	1	0	1	1	0	0	0	0	1	1	1	0	0	0	1	1	0	1	0	1	0	1	1	0	0	0	0	0	1	0	0	0	0	1	1	0
1	1	1	1	1	0	0	1	1	1	1	1	1	1	1	0	1	1	1	1	1	1	1	0	0	1	1	0	1	1	1	1	1	0	1	1	1	1	0	0	1	1	1	0	1	1	1	1	0	0
1	1	1	0	1	0	0	1	1	1	1	1	1	1	1	0	1	1	1	1	0	0	1	1	1	1	0	0	1	1	1	1	1	1	1	1	1	1	1	1	1	0	1	1	1	1	1	1	1	0
1	1	1	0	0	0	1	1	0	1	0	1	1	1	1	0	1	1	1	0	1	1	0	1	0	0	0	0	1	1	1	1	1	0	1	1	1	1	1	0	1	0	0	0	1	0	0	1	0	0
0	0	1	0	0	0	0	1	0	1	0	1	1	1	0	0	1	1	0	0	0	0	0	0	0	0	0	0	0	1	0	1	0	0	1	1	1	0	0	0	1	1	0	0	0	1	0	0	0	0
1	0	0	0	0	0	0	1	0	0	0	1	1	0	1	1	1	1	0	1	0	0	0	0	0	0	0	0	1	0	0	1	0	0	1	1	1	0	0	0	1	0	1	0	1	1	0	1	0	0
1	1	1	0	0	0	0	1	1	1	0	1	1	1	1	0	1	0	1	0	0	1	0	0	1	1	0	0	1	0	0	0	0	0	0	0	1	1	1	0	1	0	1	1	1	0	1	1	0	0
1	1	1	0	0	1	0	0	0	1	0	1	1	0	1	0	1	0	1	0	1	0	0	0	0	0	0	0	1	0	0	0	0	0	1	1	1	0	0	0	0	1	1	0	0	0	0	1	0	1
1	1	1	1	0	0	1	1	1	1	0	1	1	1	1	0	1	1	1	0	0	1	0	1	0	1	0	0	1	1	1	1	1	0	1	1	1	0	0	0	1	1	1	1	1	0	0	1	0	0
1	1	1	0	0	1	1	1	1	1	1	1	1	1	1	0	1	1	1	0	1	0	1	1	0	1	0	0	1	1	1	1	1	0	1	1	1	1	1	0	1	1	1	0	0	1	1	1	0	1
1	0	0	0	0	0	0	1	0	1	0	1	0	0	1	0	1	0	0	0	0	1	1	0	0	0	0	0	1	1	0	1	0	0	0	0	1	0	1	0	0	1	1	1	0	1	1	1	0	0
1	0	1	0	0	0	0	1	0	0	0	1	0	0	0	0	1	0	0	0	0	0	0	0	0	0	0	0	0	0	0	0	0	0	1	1	0	0	0	0	0	0	0	0	0	0	0	1	0	0
1	1	1	1	0	1	0	1	1	1	1	1	1	1	1	1	0	1	1	1	1	1	1	1	1	0	0	0	1	1	1	1	1	0	0	1	1	0	1	1	1	1	1	1	1	1	1	1	1	1
1	0	1	0	0	0	0	1	1	1	0	1	1	1	1	0	1	1	1	1	1	0	1	1	0	0	0	0	1	1	1	1	0	0	1	1	0	0	0	0	1	1	1	1	1	0	1	1	0	0
0	0	1	0	0	0	0	1	1	1	0	1	1	1	1	1	1	1	1	0	0	0	0	1	1	1	1	1	1	0	0	1	1	0	0	1	1	1	1	0	1	1	0	0	1	0	0	1	0	0
1	1	1	1	1	0	0	1	1	1	1	1	1	1	1	0	1	1	1	1	1	1	1	1	0	0	1	0	1	1	1	1	1	0	1	1	1	1	0	1	1	0	1	1	1	1	1	1	1	1
1	0	1	0	0	0	0	0	0	1	0	0	1	0	1	0	1	0	1	1	0	1	1	1	0	1	0	0	1	0	1	1	0	0	1	1	1	0	0	0	0	0	0	0	0	0	0	1	0	0
1	1	1	1	0	0	1	1	1	1	0	1	0	1	1	1	1	1	1	0	1	0	0	1	1	0	0	0	1	0	1	1	0	0	1	1	1	0	0	0	1	0	1	1	1	0	0	1	1	0
0	0	1	0	0	0	0	0	1	0	0	0	1	0	1	0	1	0	0	0	1	0	0	0	0	0	0	0	0	0	1	0	0	1	1	1	1	1	0	0	0	0	0	0	0	0	0	1	0	0
1	0	0	0	0	0	0	0	0	1	0	1	0	0	1	0	1	0	1	1	0	0	1	0	1	0	0	0	0	0	0	1	0	0	0	1	1	1	0	0	0	1	1	0	0	0	1	1	0	0
1	0	0	1	0	0	0	1	0	0	0	1	1	1	1	0	1	0	1	0	0	1	0	0	0	0	0	0	1	1	0	0	0	0	1	1	1	1	1	0	1	0	1	0	1	0	0	1	1	1
0	1	1	1	0	0	0	1	0	1	0	1	1	1	1	0	1	1	1	0	0	1	0	1	0	1	0	0	1	0	1	1	1	0	0	1	1	0	0	0	1	1	1	0	1	0	1	1	0	1
1	1	1	1	1	0	1	1	1	1	1	1	1	1	1	1	1	1	1	1	0	1	1	1	1	1	1	0	1	1	1	1	1	0	1	1	1	1	1	0	1	1	1	0	1	1	0	1	1	1
0	0	0	0	0	0	0	1	0	0	0	0	0	0	0	0	1	1	0	0	1	0	0	0	0	1	0	0	0	0	0	0	0	1	0	0	1	0	0	0	0	1	0	0	0	0	1	0	0	0
1	1	1	1	1	1	0	1	0	1	0	1	1	1	1	1	1	1	1	0	1	1	1	0	0	1	0	0	1	1	1	1	1	1	0	1	1	1	1	0	1	1	1	1	1	1	1	1	1	1
1	0	1	0	0	0	0	1	0	1	0	1	1	1	1	0	1	1	1	0	0	1	0	0	0	0	0	0	1	0	1	1	1	0	0	1	1	0	0	0	0	1	1	0	0	1	0	1	0	0
1	1	1	0	1	0	0	1	1	1	1	1	1	1	1	0	1	1	1	0	0	1	1	0	1	1	0	1	1	1	0	1	1	0	1	1	1	0	1	0	1	1	1	1	1	0	1	1	0	1
1	1	1	0	0	0	0	1	1	1	0	1	1	0	1	0	1	0	1	0	1	1	1	0	0	0	0	1	1	0	0	1	0	0	0	1	1	1	0	0	1	1	1	0	0	1	0	1	0	0
1	0	0	0	0	1	0	0	0	1	1	1	1	0	1	0	1	0	1	1	0	0	0	1	0	0	0	1	1	0	0	0	0	0	0	1	1	0	0	0	0	1	0	0	1	0	0	1	0	0
1	1	1	0	0	0	0	1	0	1	0	1	1	0	1	0	1	0	1	0	0	1	0	1	0	1	0	0	1	1	1	1	1	0	0	1	1	1	1	1	1	1	1	0	1	0	0	1	1	0
0	0	1	0	0	1	1	0	0	1	0	0	1	0	1	0	1	1	1	0	0	0	0	0	0	0	0	0	1	1	1	1	0	0	0	1	1	1	0	0	1	0	1	0	1	0	0	1	0	1
0	0	0	0	0	0	0	1	0	0	1	1	0	0	1	0	1	0	0	0	0	0	0	0	0	0	0	0	0	0	0	0	0	0	1	0	0	0	1	0	0	1	1	1	0	0	0	1	0	0
1	0	1	1	1	0	0	1	1	1	0	1	1	1	1	0	1	0	1	0	0	1	1	0	0	0	0	0	1	0	1	1	0	0	0	1	1	0	1	0	1	1	1	0	1	1	0	1	0	0
1	0	0	0	0	0	0	0	1	0	0	1	1	0	1	0	1	1	1	0	0	1	0	0	0	1	0	0	1	0	0	1	0	0	1	0	1	0	1	0	0	1	1	0	0	0	1	1	0	0
1	1	1	1	1	1	1	1	1	1	1	1	1	1	1	1	1	1	1	1	1	1	1	1	1	1	1	1	1	1	1	1	1	1	1	1	1	1	1	1	1	1	1	1	1	1	1	1	1	1
1	1	1	1	1	0	0	1	0	1	1	1	1	1	1	1	1	1	1	0	1	1	1	0	1	1	0	0	1	1	1	1	1	0	1	1	1	1	1	0	1	1	1	1	1	1	0	1	1	0
1	1	1	1	0	0	1	1	0	1	0	1	1	1	1	0	1	0	1	0	1	1	0	0	1	1	0	0	1	1	1	1	1	0	0	1	1	1	1	0	1	1	1	1	1	1	1	1	1	0
1	1	1	1	1	0	1	0	0	1	1	1	1	1	1	0	1	1	1	0	1	1	1	0	1	1	1	0	1	1	1	1	1	0	1	1	1	0	1	0	1	1	1	1	1	1	1	1	1	0
1	1	1	1	1	1	1	1	1	1	1	1	1	1	1	1	1	1	1	0	1	1	1	0	1	1	1	1	1	1	1	1	1	0	1	1	1	0	1	1	1	1	1	1	1	0	1	1	1	1
1	1	1	1	1	0	1	1	1	1	0	1	1	1	1	1	1	1	1	0	0	0	0	0	0	0	0	0	1	0	1	1	1	0	0	1	1	1	0	1	1	1	1	1	1	1	1	1	0	0
1	1	0	0	0	0	0	0	0	0	0	1	1	0	1	0	0	0	0	1	0	0	0	0	0	1	0	1	1	1	1	0	1	0	1	1	0	0	0	0	0	1	1	0	0	0	1	0	0	1
1	0	0	0	0	0	0	0	0	0	0	1	1	0	1	0	1	0	1	0	0	0	0	1	0	0	0	0	1	0	0	0	0	0	1	1	1	0	0	0	1	0	0	1	0	1	0	1	0	0
0	0	0	0	0	1	0	1	0	1	0	1	0	0	1	0	0	0	1	0	0	1	0	0	0	0	0	0	0	0	0	0	0	0	0	1	0	1	1	0	1	1	0	0	0	0	0	1	1	1
1	0	0	0	0	0	0	1	1	1	0	1	0	0	1	0	1	0	1	0	1	0	1	0	0	0	1	0	0	0	1	0	1	0	0	1	1	0	0	0	0	0	1	1	1	0	0	1	0	0
1	1	1	1	0	0	0	1	1	1	1	1	1	1	1	0	1	1	1	0	1	1	1	1	1	1	0	0	1	1	1	1	1	1	1	1	1	0	1	0	1	1	1	1	1	1	1	1	1	0
1	1	1	1	0	0	0	1	0	1	0	1	1	0	1	1	1	1	1	0	0	1	0	1	0	1	0	0	1	1	0	1	1	0	0	1	1	0	1	0	1	1	1	1	0	1	0	1	1	0
1	1	0	0	0	0	0	0	0	0	0	1	0	0	1	0	1	0	1	0	1	1	0	0	1	0	0	1	0	0	1	1	1	0	0	0	1	0	0	0	0	0	1	0	0	0	0	1	1	0
1	1	0	0	1	0	0	1	1	1	0	0	0	0	1	1	0	1	1	0	0	1	0	0	0	0	0	0	0	0	0	0	1	0	0	1	1	0	1	0	0	1	0	0	0	0	0	1	0	0
1	1	1	0	0	0	1	1	0	1	0	1	1	1	1	1	1	1	1	0	0	0	1	0	0	1	1	1	1	1	0	1	1	0	1	1	1	0	1	0	1	1	1	1	1	1	0	1	0	1
1	0	1	0	0	0	0	0	0	1	0	1	1	0	1	0	1	0	1	0	0	0	0	0	0	0	1	0	1	1	0	1	0	0	0	1	1	0	0	0	0	0	0	0	0	0	0	1	0	0
0	1	0	0	0	0	0	1	0	1	0	1	0	0	1	0	1	1	1	0	0	0	0	1	0	1	0	1	1	0	0	1	0	0	0	1	1	0	1	0	1	0	0	0	1	1	0	1	0	0
1	0	1	0	1	0	0	0	0	1	0	1	1	1	1	0	1	1	1	0	1	0	0	0	0	0	0	0	1	1	1	0	0	0	1	1	1	0	0	0	1	0	1	0	1	0	1	1	0	0
1	0	1	1	0	0	0	1	1	1	1	1	1	0	1	0	1	1	1	0	1	1	0	0	1	1	0	0	1	1	1	1	1	0	1	1	1	0	1	1	1	1	1	0	1	0	1	1	0	0
0	1	1	1	0	1	0	1	1	0	0	1	1	1	1	0	1	1	1	1	0	0	1	1	1	1	0	1	1	1	1	1	0	0	1	1	1	1	0	0	1	0	1	0	1	1	1	1	1	0
1	1	1	0	0	0	1	1	1	1	0	1	1	0	1	0	1	0	1	0	0	0	0	0	0	1	0	0	1	0	0	1	0	0	1	1	1	0	0	0	1	1	1	0	1	0	0	1	1	1
1	1	1	1	1	1	1	1	1	1	1	1	1	1	1	1	1	1	1	1	1	0	1	1	1	1	1	0	1	1	1	1	1	1	1	1	1	1	1	1	1	1	1	1	1	1	1	1	1	1
1	1	1	1	1	1	1	1	1	1	1	1	1	1	1	1	1	1	1	0	1	0	1	1	1	1	1	0	1	1	1	1	1	1	1	1	1	1	1	1	1	1	1	1	1	1	1	1	1	1
1	1	1	1	0	0	0	1	1	1	1	1	1	0	1	1	1	1	1	1	1	1	0	1	1	1	0	0	1	1	1	1	1	1	0	1	1	1	1	0	1	1	1	0	1	0	0	1	1	0
1	1	1	1	0	0	0	1	1	1	1	1	1	1	1	0	1	1	1	0	1	1	0	1	1	1	1	0	1	1	1	1	1	0	0	1	1	1	1	0	1	0	1	0	0	0	0	1	1	0
1	1	1	1	0	0	0	1	1	1	1	1	1	1	1	1	1	1	1	0	1	1	1	1	1	1	0	0	1	1	1	1	1	1	1	1	1	1	1	1	1	1	1	1	1	0	1	1	1	1
0	0	1	0	0	0	0	0	0	0	0	1	0	0	1	0	1	0	0	0	0	0	0	0	0	0	0	0	0	1	0	0	0	0	1	1	1	0	0	0	0	0	1	0	0	1	1	1	0	0
1	1	1	0	0	1	1	1	1	1	1	1	1	1	1	0	1	1	1	0	1	0	1	0	0	0	1	1	1	0	1	1	1	0	0	1	1	0	0	0	1	0	1	1	1	1	0	1	1	0
1	1	1	0	0	0	0	1	1	1	0	1	1	1	1	0	1	1	1	1	1	0	1	0	1	0	0	1	1	0	1	1	1	0	0	1	1	1	0	0	1	0	1	0	1	0	0	1	1	0
1	1	1	0	1	0	0	1	1	1	0	1	1	1	1	0	1	1	1	0	0	1	0	0	0	1	0	0	0	1	1	0	0	0	0	1	1	1	1	1	1	1	0	0	1	0	0	1	0	1
1	1	1	0	0	0	1	1	0	1	0	1	1	1	1	1	1	1	1	0	0	1	1	1	0	1	0	1	1	1	1	1	1	1	1	1	1	1	0	0	1	1	1	0	1	0	0	1	0	0
0	1	1	0	0	1	0	0	0	1	0	1	1	0	1	0	1	1	1	1	1	1	0	1	0	1	0	0	1	1	1	1	1	0	1	1	1	0	1	0	1	0	1	1	1	1	0	1	1	0
1	1	1	1	0	0	1	1	1	1	1	1	1	1	1	1	1	1	1	0	0	1	1	1	1	1	0	0	1	1	1	1	0	1	1	1	1	1	0	0	1	1	1	1	1	0	1	1	0	1
1	1	1	0	0	0	1	1	1	1	1	1	1	1	1	0	1	1	1	0	1	1	1	0	1	1	0	1	1	1	1	1	1	0	1	1	1	0	1	0	1	1	1	1	1	0	1	1	1	1
1	1	1	0	0	0	0	1	0	1	1	1	1	0	1	0	1	0	1	0	0	1	1	0	0	1	0	0	1	1	1	0	1	0	0	0	1	0	0	0	1	1	1	0	1	1	0	1	0	1
1	0	1	1	0	0	0	1	0	1	0	1	1	0	1	0	1	0	1	0	0	0	1	0	0	0	0	0	1	0	1	0	0	0	0	1	1	1	0	0	1	0	1	1	0	0	0	1	0	0
1	1	1	0	1	1	0	1	1	1	1	1	1	1	1	1	1	1	1	0	0	0	1	1	0	1	1	0	1	1	1	1	0	1	1	1	1	0	1	0	1	1	1	0	1	0	1	1	0	0
1	1	1	0	0	0	1	1	1	1	1	1	1	1	1	0	1	1	1	0	0	1	1	1	0	1	1	0	1	1	1	1	1	0	1	1	1	1	1	0	1	0	1	0	1	1	1	1	1	0
1	0	1	0	0	0	0	1	0	1	1	1	1	1	1	0	1	0	1	0	0	1	1	0	0	1	0	0	1	1	1	0	0	0	0	1	1	0	0	0	1	1	1	0	0	0	0	1	0	1
0	0	0	0	0	1	0	0	1	1	0	0	0	0	1	0	1	1	0	0	1	1	1	1	0	0	0	0	0	0	0	0	0	0	0	1	1	0	0	0	0	1	0	1	0	0	0	0	0	0
1	0	1	0	0	0	0	1	0	1	0	1	1	0	1	0	1	1	1	1	0	1	0	1	0	1	0	0	1	0	0	0	1	0	0	1	1	0	1	0	1	0	1	1	0	0	1	1	1	0
1	0	1	1	0	0	0	1	1	1	0	1	1	1	1	0	1	1	1	1	1	1	0	0	1	0	0	0	1	1	1	1	0	0	0	1	1	1	0	0	1	1	1	1	1	0	0	1	1	1
1	0	1	0	0	0	1	1	0	1	0	0	1	0	1	0	1	0	0	0	0	0	0	0	0	1	0	0	1	0	0	1	0	0	1	1	1	0	0	0	1	0	1	0	0	0	0	1	0	0
1	1	1	1	0	1	1	1	1	1	1	1	1	1	1	1	1	1	1	1	1	1	1	1	1	1	0	0	1	1	1	1	1	1	1	1	1	1	1	0	1	1	1	1	1	1	1	1	1	1
1	0	1	0	0	0	0	1	0	1	0	1	1	0	1	0	1	0	1	1	1	0	0	0	0	0	0	1	1	0	1	1	1	0	0	1	1	1	1	0	0	0	1	1	0	1	0	1	0	0
1	0	0	0	1	0	0	0	0	1	0	1	0	0	1	0	1	0	1	0	1	1	1	0	0	1	0	0	1	1	1	0	0	0	0	1	1	0	0	0	1	0	1	1	1	1	0	1	0	0
1	1	1	0	0	0	0	1	1	1	0	1	1	1	1	1	1	1	1	1	0	0	0	0	0	0	1	0	1	1	0	1	0	0	1	1	1	0	1	0	0	1	0	0	1	0	0	1	1	0
1	1	1	1	1	1	1	1	1	1	1	1	1	1	1	1	1	1	1	0	1	0	1	1	0	1	1	1	1	1	1	1	1	1	1	1	1	1	1	1	1	1	1	1	1	1	0	1	1	0
1	1	1	0	0	0	1	1	0	1	0	1	0	1	1	1	1	1	1	0	0	0	1	1	1	0	1	0	1	1	0	1	1	0	0	1	1	0	1	0	1	1	1	0	1	1	1	1	0	0
1	1	0	1	0	1	1	1	1	1	0	1	1	1	1	0	0	1	1	1	1	1	1	1	0	1	0	0	1	0	1	1	0	0	0	1	1	1	1	1	1	1	1	0	0	1	0	1	1	1
1	1	1	0	1	0	0	1	0	1	0	1	1	1	1	0	0	1	1	1	1	1	0	0	0	0	0	0	1	1	0	1	0	0	1	1	1	1	1	0	1	1	1	0	1	1	0	1	1	0
0	0	0	0	0	0	0	1	0	1	0	0	0	0	0	0	1	0	0	0	0	0	0	0	0	0	0	0	0	0	0	1	0	0	1	0	0	0	1	0	0	0	0	0	0	0	0	0	0	1
1	1	1	0	0	1	0	0	0	1	0	0	0	1	1	0	1	0	0	0	0	0	0	0	0	0	0	0	0	0	1	1	1	0	0	1	1	0	0	0	0	0	0	1	0	1	0	1	0	1
0	0	1	0	0	1	0	0	0	0	0	0	1	0	0	0	0	0	0	0	1	0	0	0	0	0	0	0	0	0	1	0	1	0	0	0	1	1	0	0	0	0	0	0	0	1	1	1	0	0
1	1	1	1	0	1	0	1	0	1	1	1	1	1	1	0	1	1	1	0	0	1	0	1	1	1	0	0	1	1	0	1	1	0	0	1	1	0	1	0	1	0	1	1	1	0	0	1	0	0
1	0	1	0	0	0	0	1	1	0	0	1	0	0	1	0	1	0	1	0	0	0	0	0	1	0	0	0	1	1	1	0	0	0	0	1	1	1	1	0	0	0	1	0	1	1	0	1	1	1
1	1	1	0	0	0	0	1	1	1	0	1	1	1	1	0	1	1	1	1	0	1	1	0	0	0	1	0	1	1	1	1	0	0	0	1	1	0	1	0	1	1	1	0	1	1	0	1	1	0
1	1	1	0	0	1	1	1	0	1	1	1	1	1	1	1	1	1	1	1	1	1	1	0	0	1	0	0	1	1	0	1	1	1	0	1	1	0	0	0	1	0	1	1	1	0	1	1	0	0
1	1	1	0	0	0	0	1	1	1	0	1	1	0	1	1	1	1	1	0	0	1	0	1	0	0	1	0	1	1	0	1	1	0	0	1	1	0	1	0	1	0	0	1	1	1	0	1	0	0
1	1	1	1	0	0	1	1	1	1	0	1	1	1	1	0	1	1	1	0	1	0	0	1	0	1	1	1	1	1	0	1	1	0	0	1	1	0	1	0	1	1	1	1	1	0	1	1	1	1
1	0	1	0	0	0	0	0	0	1	0	0	1	0	1	1	1	0	1	1	1	0	0	0	0	1	0	0	0	0	1	0	0	0	1	1	1	0	1	0	1	1	1	0	0	1	1	1	0	0
0	0	0	0	0	1	0	0	1	1	0	1	1	0	1	0	0	1	0	0	0	0	0	1	0	1	0	0	1	1	0	1	1	0	0	1	1	0	0	0	0	0	0	1	0	1	0	1	1	0
1	1	1	0	0	0	0	1	0	1	0	1	1	1	1	1	1	1	1	0	0	0	0	0	1	1	1	0	1	1	1	1	1	0	0	1	1	1	0	0	1	1	1	1	1	1	0	1	0	0
1	0	0	0	0	0	0	1	1	1	1	1	1	1	1	0	1	1	1	0	1	1	1	1	0	1	0	0	1	1	0	1	1	0	1	1	1	1	1	1	1	1	1	0	1	0	0	1	0	0
1	1	1	0	1	0	0	0	0	0	0	1	1	0	1	0	1	1	1	0	0	1	1	1	0	1	0	0	1	1	1	1	0	0	0	1	1	1	1	0	1	0	1	0	1	0	0	1	0	1
1	1	0	0	0	0	0	0	1	1	1	1	1	1	1	1	1	0	1	1	1	1	0	1	1	0	0	0	1	1	1	1	1	1	1	1	1	0	0	0	1	1	1	0	1	0	0	1	0	1
1	1	1	1	0	0	0	1	1	1	0	1	1	1	1	0	1	1	1	0	0	0	0	0	0	1	0	0	0	0	1	1	0	0	0	1	1	1	1	0	1	1	1	1	1	0	0	1	0	1
1	1	1	0	0	0	0	0	0	1	1	1	1	1	1	0	1	1	1	0	0	1	0	1	0	0	1	0	1	0	1	0	0	0	0	1	1	0	1	0	1	1	1	1	1	0	0	1	0	0
1	1	1	1	0	0	0	0	0	1	0	1	1	1	1	1	1	1	1	0	1	1	1	0	0	1	0	0	1	0	1	0	1	0	1	1	1	0	1	0	1	1	1	1	1	0	1	1	0	0
1	1	1	0	1	0	0	1	1	1	1	1	1	1	1	1	1	1	1	1	1	1	0	0	0	0	0	0	1	1	1	0	0	0	0	1	1	1	1	0	1	1	1	0	1	1	0	1	0	0
1	1	1	1	1	1	0	1	0	1	1	1	1	1	1	0	1	1	1	0	1	0	1	0	1	1	1	0	1	0	0	1	1	0	0	1	1	0	1	0	1	0	1	1	1	1	0	1	0	1
1	1	1	0	0	0	0	0	1	1	1	1	1	1	1	0	1	1	1	1	1	1	0	1	0	1	0	0	1	1	1	1	1	0	0	1	1	1	1	1	1	1	1	1	1	0	0	1	1	0
1	1	1	1	0	1	1	1	0	1	1	1	1	1	1	0	1	1	1	1	1	1	1	1	1	1	1	0	1	1	1	1	1	1	1	1	1	1	1	0	1	1	1	1	1	1	0	1	1	1
1	0	0	0	0	0	0	0	1	0	0	1	1	0	1	1	1	0	0	0	0	0	0	0	0	0	0	0	1	0	0	1	0	0	0	0	1	1	0	0	0	0	0	0	0	0	0	1	0	0
1	1	1	1	1	1	1	1	1	1	1	1	1	1	1	1	1	1	1	1	1	1	1	1	1	1	1	1	1	1	1	1	1	1	1	1	1	1	1	1	1	1	1	1	1	1	1	1	1	1
1	0	1	0	0	0	0	1	1	1	0	1	1	1	1	0	0	1	1	0	0	1	0	0	0	0	0	0	1	1	1	1	1	0	1	1	1	0	0	0	1	0	0	0	0	1	1	1	0	0
1	1	1	0	0	0	0	1	0	1	0	1	1	1	1	1	1	1	1	1	0	0	0	1	1	0	0	0	1	1	1	1	1	0	1	1	1	0	1	0	1	0	0	0	0	1	1	1	0	0
0	0	1	0	0	0	0	0	0	1	0	1	1	1	1	0	1	1	1	0	0	1	0	0	0	0	0	0	0	1	1	0	0	0	1	1	1	0	0	0	1	0	1	0	0	0	1	1	0	0
1	1	0	1	0	1	1	1	1	1	0	1	1	1	1	0	1	1	1	1	1	1	1	0	1	1	1	0	1	1	1	1	1	0	0	1	1	1	1	0	1	1	1	0	1	0	1	1	0	0
0	0	0	0	1	0	0	0	1	1	0	1	0	0	1	0	1	0	0	0	0	1	0	0	0	0	0	0	1	1	0	1	0	0	0	0	0	0	0	0	0	0	0	0	0	0	0	0	0	0
0	1	1	0	0	0	0	1	1	1	0	1	0	0	0	0	1	1	1	0	0	0	1	1	0	0	0	0	1	0	0	0	0	1	1	0	1	0	1	0	1	0	0	1	1	0	0	1	0	0
1	1	1	1	1	1	1	1	0	1	1	1	1	1	1	0	1	1	1	0	1	1	1	1	1	1	1	0	1	1	1	1	1	1	1	1	1	0	1	1	1	1	1	1	1	1	1	1	0	1
1	1	1	0	0	0	1	1	1	1	0	1	1	1	1	0	1	1	1	0	0	1	1	0	1	0	0	0	1	1	1	1	1	0	1	1	1	1	0	0	1	0	1	1	0	0	1	1	0	0
1	0	1	0	0	0	0	1	0	1	0	1	1	0	1	0	1	0	1	0	0	1	0	0	0	0	0	0	1	1	1	0	1	0	1	0	1	0	0	0	1	0	1	1	1	0	0	1	0	0
0	0	0	0	0	0	0	0	1	0	0	0	0	0	0	0	1	0	0	0	0	1	0	1	0	1	0	1	0	0	0	0	0	0	0	0	1	1	1	0	0	1	0	0	0	0	0	0	0	0
1	0	0	0	0	0	0	1	1	1	0	0	0	0	1	1	1	0	0	0	0	0	0	0	0	1	0	0	0	0	0	0	0	0	0	1	1	0	1	0	0	1	0	0	0	1	1	1	1	1
0	0	0	0	0	1	0	1	0	1	0	1	1	0	1	0	1	1	1	0	1	1	0	0	0	0	0	1	1	0	0	1	0	0	1	0	1	0	0	0	0	1	0	0	0	1	1	1	0	0
1	1	1	1	1	1	0	1	1	1	1	1	1	1	1	1	1	1	1	1	1	1	1	1	1	1	1	0	1	1	1	1	1	1	1	1	1	0	1	0	1	1	1	1	1	1	0	1	1	1
1	0	1	0	0	0	0	0	0	0	0	1	1	0	1	0	1	0	1	0	0	1	1	1	0	0	0	0	0	0	0	1	0	0	0	1	1	0	0	0	1	0	1	1	0	0	0	1	1	1
1	1	1	0	0	0	0	1	0	1	0	1	0	0	1	0	1	0	1	0	1	1	0	0	0	1	0	0	1	0	1	1	0	0	1	1	1	0	1	0	0	0	0	0	1	0	1	1	0	0
1	1	1	1	0	0	0	1	1	1	0	1	1	1	1	0	1	1	1	1	0	1	1	0	1	1	0	0	1	1	1	1	1	0	1	1	1	0	1	1	1	1	1	0	1	1	0	1	0	0
0	0	0	0	0	0	0	0	1	1	1	0	1	0	0	0	0	0	0	0	0	1	1	0	0	0	0	0	1	0	0	0	0	0	0	1	1	1	0	0	0	0	0	0	0	0	0	0	0	0
0	0	0	0	0	0	0	1	0	0	0	1	1	0	0	0	1	0	0	0	0	0	0	1	0	0	0	0	0	0	0	0	0	0	0	0	0	1	0	0	0	1	0	0	0	0	0	1	0	1
1	1	1	1	0	0	0	1	1	1	1	1	1	1	1	1	1	1	1	1	1	1	1	0	1	1	1	0	1	1	1	1	1	1	0	1	1	1	1	0	1	1	1	1	1	1	1	1	1	1
1	0	1	0	0	0	0	1	0	1	0	1	1	1	1	1	1	1	1	0	1	1	1	1	0	1	1	1	1	1	1	1	1	0	1	1	1	0	1	0	1	0	1	0	1	1	0	1	1	1
1	1	1	0	0	1	1	0	1	0	0	1	1	1	1	0	1	0	1	0	1	1	0	1	0	0	0	0	1	1	1	1	0	0	0	1	1	0	0	0	1	1	1	0	1	0	1	1	1	0
1	0	1	0	0	0	0	0	0	1	1	1	1	1	1	0	1	1	1	0	0	1	0	0	0	0	0	0	1	0	1	1	0	0	1	1	1	1	0	0	1	0	0	0	1	1	1	1	0	0
1	1	1	1	1	1	0	1	0	1	1	1	1	1	1	1	1	1	1	0	1	1	1	1	1	1	0	0	1	1	1	1	1	0	1	1	1	1	1	0	1	0	1	1	1	1	1	1	0	1
1	1	1	1	1	1	1	1	0	1	1	1	1	1	1	0	1	1	1	0	1	1	1	1	0	1	1	0	1	1	1	1	1	1	1	1	1	0	1	1	1	1	1	1	1	1	1	1	1	1
1	1	0	1	0	0	0	0	1	1	0	1	1	1	1	1	1	0	1	0	0	0	0	1	0	1	0	0	1	0	1	1	1	0	1	1	1	1	0	0	1	1	1	0	1	0	1	1	1	0
1	1	1	1	1	0	1	1	1	1	1	1	1	1	1	0	1	1	1	1	1	1	1	1	1	1	1	0	1	1	1	1	1	0	1	1	1	1	1	1	1	1	1	1	1	1	1	1	1	0
1	1	1	0	0	0	0	0	1	1	0	1	1	1	1	0	1	1	1	1	0	0	1	1	1	1	1	0	1	0	1	1	0	0	1	1	1	1	1	0	1	0	1	0	1	0	0	1	0	0
1	1	1	1	1	1	0	1	0	1	1	1	1	1	1	1	1	1	1	0	0	1	1	0	1	1	0	0	1	0	1	1	1	1	0	1	1	1	1	0	1	1	1	1	1	1	1	1	1	1
1	1	1	0	0	1	1	1	1	1	0	1	1	1	1	0	1	1	1	0	1	1	1	1	1	1	0	0	1	1	0	1	1	0	0	1	1	0	1	0	1	0	1	1	0	0	0	1	0	0
1	1	1	1	1	0	1	1	1	1	1	1	1	1	1	1	1	1	1	0	1	1	1	0	0	1	0	0	1	1	1	1	1	1	1	1	1	0	1	1	1	1	1	1	1	0	1	1	1	1
1	1	1	1	0	1	1	1	0	1	1	1	1	1	1	1	0	1	1	0	1	0	0	1	1	1	0	0	1	1	0	0	0	0	0	1	1	1	1	0	0	1	0	0	1	1	0	1	0	0
0	1	1	0	0	0	0	0	1	1	0	0	0	0	1	0	1	1	1	0	0	0	0	0	0	0	0	0	1	0	0	1	0	0	0	1	1	1	0	0	1	0	0	0	0	1	1	0	0	0
1	1	1	1	0	0	0	1	0	1	1	1	1	0	1	1	1	1	1	0	1	1	0	1	1	0	0	0	1	1	1	1	0	0	1	1	1	0	0	0	1	1	1	1	0	1	1	1	0	0
1	1	1	1	1	1	1	1	1	1	1	1	1	1	1	1	1	1	1	1	1	1	1	1	1	1	1	1	1	1	1	1	1	1	1	1	1	1	1	1	1	1	1	1	1	1	1	1	1	1
0	0	0	0	0	0	0	1	0	1	0	0	1	0	0	0	1	0	0	0	0	0	0	0	0	0	0	0	1	0	1	0	0	0	0	0	0	0	1	0	0	0	0	0	0	1	0	0	0	0
1	1	1	1	1	0	1	1	1	1	1	1	1	1	1	0	1	1	1	0	0	1	1	1	1	1	1	1	1	1	1	1	1	1	1	1	1	0	1	1	1	1	1	1	1	0	1	1	1	1
1	1	1	1	1	1	0	1	1	1	1	1	1	1	1	1	1	1	1	0	1	1	1	1	1	1	1	0	1	1	1	1	1	1	1	1	1	1	1	1	1	1	1	1	1	1	1	1	1	1
1	0	0	0	0	1	0	1	1	1	1	1	1	0	1	1	1	1	1	0	1	1	1	0	0	1	0	0	1	1	0	1	0	1	1	1	1	0	1	0	1	1	1	1	0	0	0	1	0	1
1	0	0	0	0	1	0	0	1	1	0	1	1	0	1	0	0	0	1	0	0	1	0	0	0	1	0	0	1	0	1	1	0	0	1	1	1	1	0	0	1	0	0	0	0	0	1	1	1	0
1	0	1	1	0	0	0	0	0	0	0	1	0	0	0	0	1	0	0	0	0	0	0	0	0	0	0	0	0	0	0	0	1	0	0	1	0	1	0	0	0	1	0	0	0	0	0	0	0	0
1	1	1	1	1	1	1	1	0	1	1	1	1	1	1	0	1	1	1	1	0	1	1	0	1	1	1	0	1	1	1	1	1	1	1	1	1	1	1	1	1	1	1	1	1	1	1	1	1	1
1	1	1	1	0	0	1	1	1	1	1	1	1	1	1	0	1	1	1	0	1	0	1	1	1	1	1	0	1	1	0	1	1	0	0	1	1	1	1	0	1	1	1	0	1	0	1	1	1	1
1	1	1	0	0	0	1	1	1	1	0	1	1	1	1	0	1	0	1	0	0	1	0	1	0	0	0	0	1	1	1	0	0	0	1	1	1	1	0	0	0	1	1	0	1	1	0	1	0	1
0	0	0	0	1	1	0	1	0	0	0	0	0	0	0	1	0	0	0	0	0	0	0	0	0	0	0	1	0	0	0	0	0	0	0	0	0	0	0	0	0	1	0	0	0	1	0	1	0	1
0	0	0	0	0	0	0	0	1	1	0	1	1	0	1	1	1	1	1	0	0	1	0	0	0	0	0	1	1	0	0	1	0	0	0	1	1	1	1	0	1	0	0	0	0	0	0	1	0	0
0	1	0	0	0	0	0	0	0	0	0	1	1	0	1	0	1	0	0	0	1	1	0	0	0	0	0	0	0	0	0	0	1	0	0	1	0	0	1	0	0	0	1	0	1	1	0	1	1	1
1	1	1	1	1	1	0	1	0	1	1	1	1	1	1	1	1	1	1	0	1	1	0	1	1	1	1	1	1	1	1	1	1	1	1	1	1	1	1	0	1	1	1	1	1	1	1	1	1	1
1	0	1	0	0	1	0	1	1	1	0	1	1	1	1	0	1	1	1	0	1	1	0	0	0	1	0	0	0	0	1	1	1	0	1	1	1	0	1	0	1	0	0	0	1	1	1	1	0	0
1	0	1	0	0	0	0	0	0	1	1	1	0	0	0	0	0	0	0	0	0	0	0	0	0	0	0	1	0	0	0	1	0	0	0	1	1	1	0	0	0	0	0	0	0	0	1	0	0	0
0	0	1	0	0	0	0	1	0	1	0	1	1	1	1	0	1	1	1	0	0	0	0	1	0	1	0	0	1	0	0	1	0	0	0	1	1	0	0	0	0	0	1	0	1	0	0	1	0	0
1	1	1	1	0	1	1	1	1	1	1	1	1	0	1	0	1	1	1	1	1	1	0	1	1	1	0	1	1	1	1	1	1	0	0	1	1	0	1	0	1	1	1	1	1	0	1	1	0	1
1	1	1	1	0	1	1	1	1	1	1	1	1	1	1	1	1	1	1	0	1	1	1	0	1	1	0	1	1	1	1	1	1	0	1	1	1	0	1	0	1	1	1	1	1	0	0	1	1	1
0	0	1	0	0	0	0	1	0	0	0	1	1	0	0	0	1	0	0	0	0	0	0	0	0	0	0	0	0	0	0	0	1	0	0	1	1	1	0	0	0	0	0	0	0	1	0	0	0	1
1	0	1	0	0	0	0	0	0	0	0	1	1	0	1	0	1	0	1	0	0	0	0	1	0	0	0	0	1	0	0	0	0	0	0	1	1	0	1	0	0	1	1	0	0	1	1	1	1	1
0	0	0	0	0	0	0	1	0	0	0	0	0	0	1	0	1	0	0	0	1	0	0	0	0	0	0	0	0	0	0	0	0	0	0	1	0	0	1	0	0	1	0	0	0	0	1	1	0	0
1	0	1	0	0	1	0	1	1	1	0	1	1	1	1	1	1	0	1	0	1	1	0	1	1	1	0	0	1	1	1	1	0	0	1	1	1	1	0	1	1	0	1	0	1	0	0	1	1	0
0	1	1	0	0	0	1	1	0	1	0	1	1	1	1	0	1	0	1	0	0	1	0	0	1	1	0	0	1	1	1	1	1	0	0	1	1	1	0	0	1	0	1	1	1	1	1	1	0	0
1	1	1	0	0	1	0	1	1	1	1	1	1	1	1	1	1	1	1	1	1	1	0	1	1	1	1	0	1	1	1	1	1	0	1	1	1	1	1	0	1	1	1	1	1	0	1	1	1	0
1	1	1	1	0	0	1	1	1	1	1	1	1	1	1	0	1	1	1	1	1	0	1	1	0	1	0	1	1	1	1	0	1	0	1	1	1	0	1	0	1	1	1	1	1	1	1	1	0	1
1	0	0	0	0	1	0	1	0	1	0	1	1	0	1	0	1	0	1	0	1	1	0	0	0	0	0	0	1	0	1	1	0	0	0	1	1	1	0	0	1	0	1	1	1	0	0	1	0	0
1	0	1	0	0	0	0	1	1	0	0	1	1	1	1	1	1	1	1	0	1	1	1	0	0	0	0	1	0	1	0	1	0	0	0	1	1	0	1	0	1	1	1	1	0	1	0	0	0	0
1	0	1	1	0	0	0	1	1	1	0	1	1	1	1	1	0	1	1	1	1	0	1	0	0	0	0	1	1	0	1	1	0	0	0	1	1	1	0	0	0	0	1	0	1	0	1	1	0	0
1	1	1	1	0	0	0	1	1	1	1	1	0	1	1	1	1	0	1	0	1	0	0	0	0	1	0	0	1	1	1	1	1	0	1	1	1	0	0	0	1	1	1	0	1	0	0	1	0	0
1	1	1	0	0	1	0	1	0	1	1	1	1	1	1	1	1	1	1	1	0	0	0	0	0	1	0	0	1	0	1	1	1	0	0	1	1	1	0	0	1	1	1	0	1	1	0	1	0	0
1	1	1	1	0	1	0	1	1	1	1	1	1	1	1	1	1	1	1	0	1	1	0	1	0	1	1	1	1	1	0	1	1	1	1	1	1	0	1	1	1	1	1	1	1	1	1	1	1	1
1	1	1	1	0	0	1	1	0	1	0	1	1	1	1	0	1	1	1	1	0	1	1	0	0	1	1	0	1	1	1	1	1	0	1	1	1	1	1	0	1	0	1	1	1	1	1	1	1	0
[truncated: 10 more columns]
